# Supplementary material for: The brain uses extrasomatic information to estimate limb displacement
Source: Proc Biol Sci. 2015 Sep 7;282(1814):20151661. doi: 10.1098/rspb.2015.1661 (PMC4571714; doi:10.1098/rspb.2015.1661)
Supplement: Experimental data [file rspb20151661supp3.xls]

## Sheet: Description
experiment1	Behavioral data for Experiment 1.
sbj	subject number
stimulus	stimulus type:
	1 - in-phase stimulus, 4 N^-1 modulation coefficient, 3 N upper force limit
	2 - in-phase stimulus, 4 N^-1 modulation coefficient, 6 N upper force limit
	3 - in-phase stimulus, 4 N^-1 modulation coefficient, 9 N upper force limit
	4 - in-phase stimulus, 12 N^-1 modulation coefficient, 3 N upper force limit
	5 - in-phase stimulus, 12 N^-1 modulation coefficient, 6 N upper force limit
	6 - in-phase stimulus, 12 N^-1 modulation coefficient, 9 N upper force limit
	7 - anti-phase stimulus, 12 N^-1 modulation coefficient, 6 N upper force limit
	8 - anti-phase stimulus, 12 N^-1 modulation coefficient, 9 N upper force limit
response	subject response in mm
experiment3	Behavioral data for Experiment 3.
sbj	subject number
modulation	value of modulation coefficient, N^-1; set to 12 N^-1 in this study
force	upper-force limit, N; set to 9 N in this study
antiphase	0 for in-phase, 1 for anti-phase stimulation in reference condition
reference	platform displacement in reference condition, mm; set to 5 mm in this study
test	platform displacement in test condition, mm
testfirst	0 if reference stimulus was presented first; 1 otherwise
response	0 if the first presented stimulus had larger perceived displacement
discarded	1 if discarded (because force did not change monotonically); 0 otherwise
sbj01 – sbj10	Force data for Experiment 1.
condition	stimulus type - same notation as in experiment1
time	time in ms starting from the beginning of a trial; the order of stimuli presentation is in stimulus column of experiment1
force	force in mN

## Sheet: experiment1
sbj	stimulus	response
1	4	2
1	6	4
1	1	1
1	2	4
1	3	3
1	5	3
1	1	2
1	7	0
1	3	2
1	4	2
1	5	4
1	6	5
1	2	1
1	3	2
1	5	2
1	6	3
1	7	0
1	1	1
1	2	2
1	4	2
1	5	4
1	1	1
1	2	1
1	3	3
1	8	0
1	4	2
1	6	5
1	6	5
1	2	2
1	3	3
1	4	2
1	5	4
1	1	1
1	2	2
1	4	2
1	8	0
1	5	4
1	6	4
1	1	1
1	3	3
1	1	1
1	6	3
1	4	2
1	8	0
1	2	2
1	3	2
1	5	2
1	2	2
1	1	1
1	7	0
1	5	2
1	3	2
1	4	2
1	6	4
1	5	3
1	4	2
1	2	2
1	6	4
1	1	1
1	3	2
1	6	4
1	5	4
1	3	2
1	7	0
1	1	1
1	2	2
1	4	2
1	3	2
1	2	2
1	6	3
1	4	2
1	5	3
1	1	1
1	4	2
1	8	0
1	3	2
1	1	1
1	5	3
1	6	4
1	2	1
1	1	1
1	3	2
1	4	2
1	2	2
1	6	4
1	7	0
1	5	3
1	5	3
1	1	1
1	2	1
1	6	4
1	4	2
1	3	3
1	6	5
1	2	3
1	3	4
1	1	2
1	5	3
1	4	2
1	2	1
1	8	0
1	4	2
1	5	3
1	3	2
1	1	1
1	6	4
1	4	2
1	6	4
1	7	0
1	1	1
1	5	3
1	3	2
1	2	2
1	3	2
1	5	3
1	6	3
1	8	0
1	4	2
1	2	2
1	1	1
2	1	3
2	6	5
2	4	2
2	8	1
2	2	1
2	3	3
2	5	4
2	2	2
2	1	1
2	7	0.5
2	5	2
2	3	2
2	4	1
2	6	4
2	5	2
2	4	2
2	2	1
2	6	3
2	1	0.5
2	3	2
2	6	1
2	5	0.5
2	3	1
2	7	0
2	1	1
2	2	1
2	4	2
2	3	2
2	2	2
2	6	3
2	4	1
2	5	1
2	1	0.5
2	4	0.5
2	8	0
2	3	1
2	1	0.5
2	5	3
2	6	5
2	2	2
2	4	1
2	6	5
2	1	0.5
2	2	1
2	3	3
2	5	3
2	1	1
2	7	0
2	3	4
2	4	2
2	5	3
2	6	4
2	2	3
2	3	3
2	5	3
2	6	4
2	7	0.5
2	1	0.5
2	2	2
2	4	2
2	5	3
2	1	1
2	2	2
2	3	3
2	8	0.5
2	4	2
2	6	4
2	6	5
2	2	3
2	3	3
2	4	2
2	5	3
2	1	1
2	2	2
2	4	1
2	8	0.5
2	5	3
2	6	4
2	1	1
2	3	2
2	1	1
2	3	2
2	4	2
2	2	3
2	6	4
2	7	1
2	5	3
2	5	3
2	1	1
2	2	2
2	6	5
2	4	2
2	3	3
2	6	5
2	2	2
2	3	3
2	1	2
2	5	3
2	4	2
2	2	2
2	8	1
2	4	2
2	5	3
2	3	3
2	1	1
2	6	4
2	4	2
2	6	5
2	7	0.5
2	1	1
2	5	3
2	3	3
2	2	2
2	3	3
2	5	4
2	6	5
2	8	0.5
2	4	2
2	2	2
2	1	1
3	1	1
3	3	3
3	4	3
3	2	4
3	6	4
3	7	1
3	5	2
3	5	2
3	1	1
3	2	2
3	6	3
3	4	3
3	3	4
3	6	3
3	2	4
3	3	5
3	1	3
3	5	3
3	4	2
3	2	3
3	8	2
3	4	1
3	5	2
3	3	3
3	1	2
3	6	4
3	4	1
3	6	2
3	7	0
3	1	1
3	5	2
3	3	3
3	2	1
3	3	1
3	5	4
3	6	3
3	8	0
3	4	2
3	2	2
3	1	1
3	4	3
3	6	3
3	1	1
3	2	3
3	3	3
3	5	3
3	1	1
3	7	0
3	3	0
3	4	2
3	5	4
3	6	4
3	2	3
3	3	3
3	5	2
3	6	2
3	7	0
3	1	1
3	2	1
3	4	1
3	5	2
3	1	1
3	2	1
3	3	3
3	8	1
3	4	2
3	6	1
3	6	2
3	2	1
3	3	1
3	4	3
3	5	3
3	1	2
3	2	4
3	4	3
3	8	0
3	5	4
3	6	0
3	1	1
3	3	1
3	1	0
3	6	1
3	4	2
3	8	1
3	2	0
3	3	1
3	5	3
3	2	1
3	1	1
3	7	0
3	5	2
3	3	3
3	4	1
3	6	4
3	5	4
3	4	3
3	2	4
3	6	4
3	1	3
3	3	4
3	6	4
3	5	4
3	3	4
3	7	1
3	1	1
3	2	3
3	4	2
3	3	4
3	2	3
3	6	3
3	4	1
3	5	2
3	1	1
3	4	1
3	8	0
3	3	0
3	1	1
3	5	2
3	6	3
3	2	3
4	1	2
4	6	3
4	4	1
4	8	0
4	2	1
4	3	2
4	5	1
4	2	2
4	1	0
4	7	1
4	5	2
4	3	4
4	4	3
4	6	4
4	5	3
4	4	2
4	2	1
4	6	5
4	1	0
4	3	3
4	6	5
4	5	3
4	3	3
4	7	1
4	1	0
4	2	2
4	4	3
4	3	4
4	2	1
4	6	5
4	4	1
4	5	4
4	1	1
4	4	2
4	8	1
4	3	3
4	1	0
4	5	3
4	6	2
4	2	1
4	1	1
4	3	2
4	4	1
4	2	2
4	6	5
4	7	0
4	5	2
4	5	2
4	1	0
4	2	0
4	6	4
4	4	2
4	3	1
4	6	3
4	2	1
4	3	3
4	1	1
4	5	4
4	4	3
4	2	2
4	8	1
4	4	2
4	5	3
4	3	3
4	1	0
4	6	4
4	4	3
4	6	4
4	7	1
4	1	1
4	5	4
4	3	4
4	2	3
4	3	4
4	5	5
4	6	6
4	8	2
4	4	1
4	2	3
4	1	3
4	4	2
4	6	7
4	1	3
4	2	2
4	3	4
4	5	2
4	1	1
4	7	0
4	3	4
4	4	2
4	5	4
4	6	5
4	2	3
4	3	2
4	5	2
4	6	3
4	7	1
4	1	1
4	2	2
4	4	1
4	5	4
4	1	1
4	2	3
4	3	5
4	8	3
4	4	2
4	6	4
4	6	4
4	2	3
4	3	2
4	4	2
4	5	4
4	1	1
4	2	2
4	4	1
4	8	3
4	4	3
4	2	3
4	1	1
5	1	2
5	6	4
5	4	1
5	8	4
5	2	1
5	3	2
5	5	2
5	2	1
5	1	0
5	7	1
5	5	3
5	3	3
5	4	1
5	6	4
5	5	3
5	4	2
5	2	1
5	6	4
5	1	0
5	3	4
5	6	5
5	5	3
5	3	4
5	7	1
5	1	0
5	2	2
5	4	1
5	3	4
5	2	2
5	6	4
5	4	1
5	5	2
5	1	0
5	4	1
5	8	0
5	3	3
5	1	1
5	5	2
5	6	4
5	2	3
5	1	0
5	3	3
5	4	1
5	2	3
5	6	5
5	7	1
5	5	3
5	5	3
5	1	0
5	2	2
5	6	4
5	4	2
5	3	2
5	6	3
5	2	2
5	3	3
5	1	1
5	5	3
5	4	2
5	2	2
5	8	1
5	4	1
5	5	3
5	3	3
5	1	1
5	6	3
5	4	2
5	6	4
5	7	1
5	1	0
5	5	2
5	3	3
5	2	2
5	3	2
5	5	3
5	6	4
5	8	1
5	4	1
5	2	1
5	1	1
5	4	2
5	6	4
5	1	1
5	2	2
5	3	4
5	5	3
5	1	1
5	7	0
5	3	3
5	4	1
5	5	3
5	6	4
5	2	1
5	3	2
5	5	2
5	6	3
5	7	0
5	1	1
5	2	1
5	4	2
5	5	3
5	1	0
5	2	1
5	3	2
5	8	1
5	4	2
5	6	3
5	6	3
5	2	2
5	3	2
5	4	1
5	5	2
5	1	1
5	2	1
5	4	1
5	8	0
5	5	3
5	6	4
5	1	0
5	3	1
6	1	2
6	6	8
6	4	3
6	8	0
6	2	2
6	3	0
6	5	4
6	2	0
6	1	0
6	7	0
6	5	5
6	3	6
6	4	2
6	6	10
6	5	7
6	4	9
6	2	2
6	6	10
6	1	0
6	3	7
6	6	10
6	5	7
6	3	1
6	7	0
6	1	1
6	2	3
6	4	2
6	3	7
6	2	5
6	6	10
6	4	3
6	5	9
6	1	1
6	4	3
6	3	7
6	8	0
6	1	1
6	5	8
6	6	10
6	2	5
6	6	10
6	2	3
6	1	1
6	3	3
6	4	2
6	5	4
6	7	0
6	4	2
6	6	10
6	5	7
6	1	1
6	2	4
6	3	6
6	8	0
6	2	3
6	4	3
6	3	5
6	5	7
6	6	10
6	1	2
6	1	1
6	3	5
6	7	0
6	2	4
6	4	2
6	5	6
6	6	10
6	3	6
6	5	5
6	4	3
6	8	0
6	6	9
6	1	1
6	2	1
6	5	5
6	1	1
6	6	8
6	2	2
6	3	6
6	4	3
6	1	2
6	3	4
6	4	3
6	2	4
6	6	7
6	7	0
6	5	5
6	5	5
6	1	1
6	2	3
6	6	7
6	4	3
6	3	4
6	6	8
6	2	3
6	3	5
6	1	2
6	5	4
6	4	2
6	2	2
6	8	0
6	4	3
6	5	5
6	3	5
6	1	2
6	6	9
6	4	3
6	6	10
6	7	0
6	1	1
6	5	5
6	3	6
6	2	4
6	3	6
6	5	8
6	6	10
6	8	0
6	4	3
6	2	3
6	1	1
7	6	7
7	2	3
7	1	1
7	7	0
7	3	1
7	4	1
7	5	5
7	4	4
7	6	10
7	5	4
7	1	1
7	2	2
7	8	0
7	3	1
7	2	1
7	4	1
7	3	2
7	5	3
7	6	5
7	1	1
7	1	1
7	3	1
7	7	2
7	2	1
7	4	1
7	5	3
7	6	3
7	3	2
7	5	2
7	4	1
7	6	1
7	1	0
7	2	1
7	5	3
7	1	1
7	6	6
7	2	4
7	8	1
7	3	5
7	4	4
7	1	3
7	6	3
7	4	3
7	2	1
7	3	3
7	5	3
7	2	2
7	1	1
7	5	3
7	8	4
7	3	5
7	4	3
7	6	4
7	5	4
7	4	2
7	2	1
7	6	3
7	1	1
7	7	2
7	3	3
7	6	5
7	5	5
7	3	6
7	1	2
7	2	4
7	4	3
7	3	3
7	2	3
7	6	5
7	4	2
7	8	1
7	5	2
7	1	1
7	4	1
7	3	3
7	1	2
7	5	3
7	6	3
7	7	3
7	2	2
7	1	1
7	3	1
7	4	2
7	2	1
7	6	3
7	8	1
7	5	1
7	5	1
7	1	1
7	2	2
7	7	1
7	6	3
7	4	1
7	3	3
7	6	3
7	2	2
7	3	2
7	8	1
7	1	0
7	5	2
7	4	2
7	2	3
7	4	3
7	5	4
7	3	3
7	7	1
7	1	0
7	6	2
7	4	0
7	6	2
7	1	0
7	5	1
7	3	1
7	2	1
7	3	1
7	5	1
7	6	2
7	4	2
7	2	1
7	1	0
8	1	3
8	6	6
8	4	4
8	2	2
8	3	2
8	8	0
8	5	3
8	2	2
8	1	1
8	5	4
8	3	4
8	4	2
8	6	4
8	5	4
8	4	3
8	7	0
8	2	2
8	6	4
8	1	1
8	3	2
8	6	3
8	5	4
8	3	1
8	1	1
8	8	0
8	2	2
8	4	3
8	3	2
8	2	3
8	6	5
8	4	3
8	5	5
8	7	0
8	1	1
8	4	3
8	3	4
8	1	1
8	5	4
8	6	5
8	2	3
8	1	2
8	3	3
8	7	0
8	4	3
8	2	3
8	6	4
8	5	4
8	5	4
8	8	0
8	1	2
8	2	1
8	6	5
8	4	3
8	3	2
8	6	6
8	2	1
8	3	2
8	1	1
8	5	4
8	4	3
8	8	0
8	2	2
8	4	2
8	5	3
8	3	3
8	1	2
8	6	5
8	4	4
8	8	0
8	6	4
8	1	1
8	5	4
8	3	2
8	2	1
8	3	2
8	5	4
8	6	5
8	4	3
8	2	2
8	1	1
8	6	4
8	2	2
8	7	0
8	1	1
8	3	3
8	4	4
8	5	5
8	4	3
8	6	3
8	5	4
8	7	0
8	1	1
8	2	2
8	3	2
8	2	1
8	4	3
8	3	2
8	5	4
8	6	4
8	1	2
8	1	2
8	3	3
8	8	0
8	2	4
8	4	5
8	5	5
8	6	6
8	3	3
8	5	4
8	4	3
8	6	5
8	1	1
8	7	0
8	2	1
8	5	4
8	1	1
8	6	5
8	2	1
8	3	2
8	4	4
9	2	0.8
9	1	0.5
9	5	1
9	3	0.5
9	7	1
9	4	1
9	6	2
9	5	2
9	4	0.8
9	2	0.8
9	6	3
9	1	0.5
9	8	2
9	3	1
9	1	0.8
9	6	3
9	4	2
9	2	1.5
9	3	3
9	5	2
9	6	3
9	5	2.5
9	3	3
9	1	1
9	7	1
9	2	2
9	4	1.5
9	4	1.5
9	3	2
9	1	0.5
9	5	2
9	6	3
9	8	2
9	2	1.5
9	3	1.5
9	2	1.5
9	6	2.5
9	4	2.5
9	5	3
9	1	1
9	2	1.5
9	4	1.5
9	3	2
9	7	2
9	5	3
9	6	3.5
9	1	1
9	4	1
9	6	2
9	7	1
9	5	2.5
9	1	1
9	2	1
9	3	2
9	1	1
9	3	2
9	2	1.5
9	4	1.5
9	5	2
9	7	1
9	6	2
9	5	2
9	1	1
9	6	2.5
9	2	1
9	3	1.5
9	4	1
9	3	1.5
9	5	2
9	4	1
9	8	0.5
9	6	2
9	1	0.5
9	2	1
9	6	2
9	2	1
9	1	0.8
9	3	1
9	4	1
9	5	1.5
9	5	1.5
9	1	1
9	2	1
9	6	2
9	4	1
9	3	0.8
9	7	0.8
9	1	0.5
9	3	1
9	4	1
9	2	0.5
9	6	2
9	5	2
9	8	1.5
9	2	1
9	4	0.8
9	5	1.5
9	3	1.5
9	1	0.5
9	6	2
9	6	1.5
9	8	1
9	2	0.8
9	3	0.8
9	1	0.5
9	5	1
9	4	0.8
9	4	1.5
9	6	1.5
9	1	0.5
9	5	1
9	3	1.2
9	2	1
9	3	1
9	5	1.2
9	8	0.5
9	6	1.2
9	4	1
9	2	0.5
9	1	0.5
10	5	3
10	1	2
10	2	4
10	6	8
10	4	4
10	8	0
10	3	2
10	1	1
10	3	3
10	4	2
10	2	3
10	6	4
10	5	5
10	7	0
10	2	2
10	4	4
10	5	5
10	3	6
10	1	2
10	6	4
10	6	5
10	7	0
10	2	2
10	3	3
10	1	1
10	5	3
10	4	2
10	4	2
10	6	4
10	1	1
10	7	0
10	5	3
10	3	3
10	2	2
10	3	2
10	5	3
10	6	4
10	4	2
10	2	2
10	1	1
10	2	2
10	4	2
10	3	3
10	7	0
10	5	2
10	6	5
10	1	1
10	4	2
10	6	4
10	5	5
10	1	1
10	2	1
10	3	2
10	8	0
10	1	1
10	3	3
10	2	3
10	4	4
10	5	5
10	6	6
10	5	5
10	1	1
10	8	0
10	6	3
10	2	2
10	3	2
10	4	1
10	3	3
10	5	3
10	4	2
10	6	3
10	1	1
10	8	0
10	2	1
10	6	2
10	2	2
10	1	1
10	3	3
10	4	2
10	5	2
10	2	1
10	1	1
10	5	3
10	7	0
10	3	1
10	4	1
10	6	1
10	5	3
10	4	2
10	2	2
10	6	3
10	8	0
10	1	1
10	3	2
10	1	1
10	6	2
10	4	2
10	2	2
10	3	3
10	5	3
10	8	0
10	6	2
10	5	3
10	3	2
10	1	1
10	2	1
10	4	1
10	4	1
10	3	2
10	1	1
10	7	0
10	5	3
10	6	5
10	2	2
10	3	2
10	2	2
10	6	4
10	4	2
10	5	3
10	1	1

## Sheet: experiment3
sbj	modulation	force	antiphase	reference	test	testfirst	response	discarded
1	12	9	0	5	7.3	0	0	0
1	12	9	0	5	4.7	0	1	0
1	12	9	0	5	4.7	1	1	0
1	12	9	0	5	8.7	0	1	0
1	12	9	0	5	10	1	0	0
1	12	9	0	5	4.7	0	0	0
1	12	9	0	5	3.3	1	1	0
1	12	9	0	5	10	0	1	0
1	12	9	0	5	3.3	0	0	0
1	12	9	0	5	7.3	0	0	0
1	12	9	0	5	8.7	1	0	0
1	12	9	0	5	3.3	0	0	0
1	12	9	0	5	2	0	0	0
1	12	9	0	5	7.3	1	0	0
1	12	9	0	5	7.3	1	1	0
1	12	9	0	5	8.7	1	0	0
1	12	9	0	5	2	0	0	0
1	12	9	0	5	4.7	1	1	0
1	12	9	0	5	6	0	0	0
1	12	9	0	5	6	0	1	0
1	12	9	0	5	6	1	1	0
1	12	9	0	5	6	0	0	0
1	12	9	0	5	6	0	0	0
1	12	9	0	5	8.7	1	0	0
1	12	9	0	5	2	1	1	0
1	12	9	0	5	2	0	0	0
1	12	9	0	5	6	1	0	0
1	12	9	0	5	10	1	0	0
1	12	9	0	5	2	1	1	0
1	12	9	0	5	3.3	0	0	0
1	12	9	0	5	7.3	1	0	0
1	12	9	0	5	2	0	0	1
1	12	9	0	5	2	1	1	0
1	12	9	0	5	4.7	0	1	0
1	12	9	0	5	4.7	0	0	0
1	12	9	0	5	4.7	0	0	0
1	12	9	0	5	7.3	1	0	0
1	12	9	0	5	2	1	1	1
1	12	9	0	5	2	0	0	0
1	12	9	0	5	3.3	1	1	0
1	12	9	0	5	6	0	0	0
1	12	9	0	5	10	0	1	0
1	12	9	0	5	2	1	1	0
1	12	9	0	5	8.7	1	0	0
1	12	9	0	5	10	0	1	0
1	12	9	0	5	3.3	0	0	0
1	12	9	0	5	4.7	1	1	1
1	12	9	0	5	4.7	0	0	0
1	12	9	0	5	6	1	0	0
1	12	9	0	5	3.3	1	1	0
1	12	9	0	5	7.3	1	0	0
1	12	9	0	5	8.7	0	1	0
1	12	9	0	5	7.3	0	0	0
1	12	9	0	5	10	1	0	0
1	12	9	0	5	3.3	0	0	1
1	12	9	0	5	3.3	0	0	0
1	12	9	0	5	8.7	0	1	0
1	12	9	0	5	7.3	1	1	0
1	12	9	0	5	4.7	1	1	0
1	12	9	0	5	8.7	1	0	0
1	12	9	0	5	10	0	1	0
1	12	9	0	5	10	0	1	1
1	12	9	0	5	10	0	1	0
1	12	9	0	5	10	1	0	0
1	12	9	0	5	3.3	0	0	0
1	12	9	0	5	2	1	1	1
1	12	9	0	5	2	1	1	1
1	12	9	0	5	2	0	0	1
1	12	9	0	5	2	0	0	1
1	12	9	0	5	2	0	0	0
1	12	9	0	5	2	0	0	0
1	12	9	0	5	10	0	1	0
1	12	9	0	5	6	1	1	0
1	12	9	0	5	4.7	0	0	0
1	12	9	0	5	6	0	0	0
1	12	9	0	5	8.7	1	0	0
1	12	9	0	5	7.3	0	1	1
1	12	9	0	5	7.3	1	1	1
1	12	9	0	5	7.3	1	1	0
1	12	9	0	5	8.7	0	0	0
1	12	9	0	5	3.3	1	1	1
1	12	9	0	5	3.3	1	1	1
1	12	9	0	5	3.3	0	0	0
1	12	9	1	5	3.3	1	1	0
1	12	9	1	5	4.7	0	0	0
1	12	9	1	5	4.7	1	1	0
1	12	9	1	5	10	0	1	0
1	12	9	1	5	8.7	1	0	1
1	12	9	1	5	8.7	1	0	1
1	12	9	1	5	8.7	1	0	1
1	12	9	1	5	8.7	1	0	0
1	12	9	1	5	2	1	1	0
1	12	9	1	5	6	1	1	0
1	12	9	1	5	3.3	0	0	0
1	12	9	1	5	10	1	0	0
1	12	9	1	5	8.7	0	1	0
1	12	9	1	5	2	1	1	1
1	12	9	1	5	2	1	1	1
1	12	9	1	5	2	1	1	0
1	12	9	1	5	7.3	1	0	0
1	12	9	1	5	6	0	1	1
1	12	9	1	5	6	0	0	0
1	12	9	1	5	2	0	0	0
1	12	9	1	5	4.7	1	1	0
1	12	9	1	5	2	0	0	0
1	12	9	1	5	8.7	0	1	0
1	12	9	1	5	10	0	1	0
1	12	9	1	5	3.3	1	1	0
1	12	9	1	5	4.7	0	0	0
1	12	9	1	5	8.7	1	0	0
1	12	9	1	5	7.3	0	1	0
1	12	9	1	5	2	0	0	0
1	12	9	1	5	8.7	1	0	0
1	12	9	1	5	7.3	1	0	0
1	12	9	1	5	4.7	1	1	0
1	12	9	1	5	6	1	1	0
1	12	9	1	5	10	1	0	0
1	12	9	1	5	4.7	1	0	0
1	12	9	1	5	3.3	1	1	0
1	12	9	1	5	3.3	0	0	0
1	12	9	1	5	10	1	0	0
1	12	9	1	5	3.3	0	0	0
1	12	9	1	5	10	0	1	0
1	12	9	1	5	6	0	1	0
1	12	9	1	5	6	0	1	1
1	12	9	1	5	6	1	1	0
1	12	9	1	5	8.7	0	1	0
1	12	9	1	5	4.7	0	0	0
1	12	9	1	5	3.3	1	1	0
1	12	9	1	5	6	0	1	0
1	12	9	1	5	2	0	0	0
1	12	9	1	5	3.3	0	0	0
1	12	9	1	5	7.3	0	1	0
1	12	9	1	5	6	0	0	0
1	12	9	1	5	8.7	1	0	0
1	12	9	1	5	7.3	0	1	0
1	12	9	1	5	4.7	0	0	0
1	12	9	1	5	7.3	1	0	0
1	12	9	1	5	6	1	1	0
1	12	9	1	5	8.7	1	0	0
1	12	9	1	5	10	0	1	0
1	12	9	1	5	4.7	0	1	0
1	12	9	1	5	6	1	1	0
1	12	9	1	5	7.3	1	1	0
1	12	9	1	5	10	1	0	0
1	12	9	1	5	7.3	0	1	0
1	12	9	1	5	6	1	0	0
1	12	9	1	5	10	1	0	0
1	12	9	1	5	2	1	1	1
1	12	9	1	5	2	0	0	1
1	12	9	1	5	2	0	0	1
1	12	9	1	5	2	1	1	0
1	12	9	1	5	7.3	0	0	0
1	12	9	1	5	8.7	1	0	0
1	12	9	1	5	3.3	1	1	0
1	12	9	1	5	3.3	1	1	0
1	12	9	1	5	2	1	1	0
1	12	9	1	5	2	0	0	0
1	12	9	1	5	7.3	0	0	0
1	12	9	1	5	10	0	1	0
1	12	9	1	5	2	0	0	0
1	12	9	1	5	4.7	0	0	0
1	12	9	1	5	8.7	0	1	0
2	12	9	0	5	4.7	0	0	1
2	12	9	0	5	4.7	0	0	1
2	12	9	0	5	4.7	1	1	0
2	12	9	0	5	4.7	0	0	0
2	12	9	0	5	2	1	1	0
2	12	9	0	5	8.7	1	0	0
2	12	9	0	5	6	1	0	0
2	12	9	0	5	7.3	0	1	0
2	12	9	0	5	2	0	0	0
2	12	9	0	5	6	1	1	0
2	12	9	0	5	3.3	0	0	0
2	12	9	0	5	4.7	1	1	0
2	12	9	0	5	10	0	1	0
2	12	9	0	5	8.7	1	0	0
2	12	9	0	5	7.3	1	0	1
2	12	9	0	5	7.3	0	0	1
2	12	9	0	5	7.3	1	1	1
2	12	9	0	5	7.3	1	0	0
2	12	9	0	5	2	0	0	0
2	12	9	0	5	7.3	0	1	0
2	12	9	0	5	8.7	1	0	0
2	12	9	0	5	10	1	0	0
2	12	9	0	5	8.7	1	0	0
2	12	9	0	5	3.3	0	0	0
2	12	9	0	5	4.7	0	0	0
2	12	9	0	5	8.7	1	0	0
2	12	9	0	5	7.3	1	0	0
2	12	9	0	5	10	0	1	0
2	12	9	0	5	6	0	0	0
2	12	9	0	5	4.7	1	1	0
2	12	9	0	5	10	1	0	0
2	12	9	0	5	8.7	1	0	0
2	12	9	0	5	6	0	0	0
2	12	9	0	5	10	0	1	0
2	12	9	0	5	8.7	1	0	0
2	12	9	0	5	6	1	1	0
2	12	9	0	5	4.7	1	1	0
2	12	9	0	5	6	1	1	0
2	12	9	0	5	4.7	0	0	0
2	12	9	0	5	10	0	1	0
2	12	9	0	5	2	0	0	0
2	12	9	0	5	6	0	0	1
2	12	9	0	5	6	1	1	0
2	12	9	0	5	6	1	1	0
2	12	9	0	5	10	0	1	0
2	12	9	0	5	3.3	1	1	0
2	12	9	0	5	6	0	0	0
2	12	9	0	5	7.3	0	0	0
2	12	9	0	5	10	0	1	0
2	12	9	0	5	2	0	0	0
2	12	9	0	5	2	0	0	0
2	12	9	0	5	7.3	1	0	0
2	12	9	0	5	3.3	0	0	0
2	12	9	0	5	8.7	0	1	0
2	12	9	0	5	2	1	1	0
2	12	9	0	5	2	0	0	0
2	12	9	0	5	7.3	1	0	0
2	12	9	0	5	8.7	1	1	0
2	12	9	0	5	4.7	0	0	0
2	12	9	0	5	4.7	1	1	1
2	12	9	0	5	4.7	1	1	0
2	12	9	0	5	3.3	1	1	0
2	12	9	0	5	3.3	0	0	0
2	12	9	0	5	2	0	0	0
2	12	9	0	5	2	1	1	0
2	12	9	0	5	6	1	1	0
2	12	9	0	5	3.3	0	0	0
2	12	9	0	5	4.7	1	1	0
2	12	9	0	5	3.3	0	0	0
2	12	9	0	5	10	1	0	0
2	12	9	0	5	7.3	0	0	0
2	12	9	0	5	8.7	1	0	0
2	12	9	0	5	10	0	1	0
2	12	9	0	5	3.3	0	0	0
2	12	9	0	5	7.3	1	1	0
2	12	9	0	5	7.3	1	1	0
2	12	9	0	5	3.3	1	1	0
2	12	9	1	5	10	1	0	0
2	12	9	1	5	7.3	0	1	0
2	12	9	1	5	6	0	1	0
2	12	9	1	5	2	1	1	0
2	12	9	1	5	10	1	0	0
2	12	9	1	5	2	0	0	0
2	12	9	1	5	8.7	0	1	0
2	12	9	1	5	8.7	1	0	0
2	12	9	1	5	10	0	1	0
2	12	9	1	5	3.3	1	1	0
2	12	9	1	5	8.7	0	1	0
2	12	9	1	5	4.7	0	0	0
2	12	9	1	5	4.7	0	0	0
2	12	9	1	5	3.3	0	0	0
2	12	9	1	5	6	0	1	0
2	12	9	1	5	10	0	1	0
2	12	9	1	5	6	1	0	0
2	12	9	1	5	7.3	1	1	0
2	12	9	1	5	2	1	1	0
2	12	9	1	5	2	0	0	0
2	12	9	1	5	7.3	0	1	0
2	12	9	1	5	2	1	1	0
2	12	9	1	5	8.7	0	1	0
2	12	9	1	5	3.3	0	0	0
2	12	9	1	5	4.7	0	1	0
2	12	9	1	5	7.3	1	1	0
2	12	9	1	5	3.3	0	0	0
2	12	9	1	5	8.7	0	1	0
2	12	9	1	5	10	1	0	0
2	12	9	1	5	8.7	1	0	0
2	12	9	1	5	6	0	0	0
2	12	9	1	5	6	0	0	0
2	12	9	1	5	6	1	1	0
2	12	9	1	5	7.3	1	0	0
2	12	9	1	5	10	0	1	0
2	12	9	1	5	8.7	1	0	0
2	12	9	1	5	3.3	0	0	0
2	12	9	1	5	2	0	0	0
2	12	9	1	5	8.7	1	0	0
2	12	9	1	5	3.3	0	0	0
2	12	9	1	5	2	1	1	0
2	12	9	1	5	4.7	1	1	0
2	12	9	1	5	3.3	1	1	0
2	12	9	1	5	3.3	0	0	0
2	12	9	1	5	4.7	1	1	0
2	12	9	1	5	6	1	1	0
2	12	9	1	5	6	1	0	0
2	12	9	1	5	8.7	1	0	0
2	12	9	1	5	7.3	0	1	0
2	12	9	1	5	2	0	0	0
2	12	9	1	5	10	1	0	0
2	12	9	1	5	6	1	1	0
2	12	9	1	5	4.7	1	1	0
2	12	9	1	5	7.3	0	0	0
2	12	9	1	5	3.3	0	0	0
2	12	9	1	5	7.3	0	1	0
2	12	9	1	5	10	0	1	0
2	12	9	1	5	2	1	1	0
2	12	9	1	5	7.3	1	0	0
2	12	9	1	5	7.3	1	0	0
2	12	9	1	5	3.3	1	1	0
2	12	9	1	5	4.7	0	0	0
2	12	9	1	5	8.7	0	1	0
2	12	9	1	5	2	0	0	0
2	12	9	1	5	4.7	1	1	0
2	12	9	1	5	6	0	0	0
2	12	9	1	5	10	1	0	0
2	12	9	1	5	10	0	1	0
2	12	9	1	5	4.7	0	1	0
2	12	9	1	5	4.7	0	0	0
3	12	9	0	5	4.7	0	0	0
3	12	9	0	5	10	1	0	0
3	12	9	0	5	3.3	1	1	0
3	12	9	0	5	7.3	1	0	0
3	12	9	0	5	10	1	0	0
3	12	9	0	5	4.7	1	1	0
3	12	9	0	5	6	1	1	0
3	12	9	0	5	6	0	0	0
3	12	9	0	5	10	0	1	0
3	12	9	0	5	4.7	0	0	0
3	12	9	0	5	6	1	0	0
3	12	9	0	5	8.7	0	1	0
3	12	9	0	5	6	0	1	1
3	12	9	0	5	6	1	1	1
3	12	9	0	5	6	0	0	0
3	12	9	0	5	7.3	1	1	0
3	12	9	0	5	4.7	1	1	0
3	12	9	0	5	7.3	1	0	0
3	12	9	0	5	8.7	1	0	0
3	12	9	0	5	2	1	1	0
3	12	9	0	5	10	1	1	1
3	12	9	0	5	10	1	1	1
3	12	9	0	5	10	0	1	1
3	12	9	0	5	10	1	0	0
3	12	9	0	5	6	1	1	0
3	12	9	0	5	2	1	1	0
3	12	9	0	5	6	0	0	0
3	12	9	0	5	3.3	1	1	0
3	12	9	0	5	7.3	1	0	0
3	12	9	0	5	2	1	1	0
3	12	9	0	5	4.7	1	1	0
3	12	9	0	5	10	0	1	0
3	12	9	0	5	8.7	1	0	0
3	12	9	0	5	2	0	0	1
3	12	9	0	5	2	1	1	0
3	12	9	0	5	2	1	1	0
3	12	9	0	5	2	0	1	1
3	12	9	0	5	2	1	1	0
3	12	9	0	5	8.7	0	0	0
3	12	9	0	5	7.3	0	0	0
3	12	9	0	5	6	1	1	0
3	12	9	0	5	2	0	0	0
3	12	9	0	5	10	1	0	0
3	12	9	0	5	3.3	1	1	0
3	12	9	0	5	8.7	0	1	0
3	12	9	0	5	8.7	0	1	0
3	12	9	0	5	7.3	1	1	0
3	12	9	0	5	7.3	0	0	0
3	12	9	0	5	3.3	1	1	0
3	12	9	0	5	8.7	1	0	0
3	12	9	0	5	6	1	0	0
3	12	9	0	5	4.7	0	0	0
3	12	9	0	5	8.7	1	0	0
3	12	9	0	5	3.3	0	0	0
3	12	9	0	5	2	0	0	0
3	12	9	0	5	3.3	1	1	0
3	12	9	0	5	7.3	1	1	0
3	12	9	0	5	8.7	0	0	0
3	12	9	0	5	7.3	1	0	0
3	12	9	0	5	2	0	1	1
3	12	9	0	5	2	1	1	1
3	12	9	0	5	2	1	1	1
3	12	9	0	5	2	1	1	0
3	12	9	0	5	3.3	0	0	0
3	12	9	0	5	8.7	1	1	0
3	12	9	0	5	10	0	0	0
3	12	9	0	5	10	1	0	0
3	12	9	0	5	4.7	1	1	0
3	12	9	0	5	3.3	0	0	0
3	12	9	0	5	7.3	0	1	1
3	12	9	0	5	7.3	0	1	1
3	12	9	0	5	7.3	1	1	1
3	12	9	0	5	7.3	0	0	0
3	12	9	0	5	10	0	0	0
3	12	9	0	5	3.3	0	0	1
3	12	9	0	5	3.3	0	0	1
3	12	9	0	5	3.3	0	0	0
3	12	9	0	5	3.3	0	0	0
3	12	9	0	5	2	0	0	0
3	12	9	0	5	4.7	1	1	0
3	12	9	0	5	6	0	0	0
3	12	9	0	5	6	1	0	1
3	12	9	0	5	6	0	0	0
3	12	9	0	5	4.7	1	1	0
3	12	9	0	5	4.7	1	1	0
3	12	9	0	5	10	1	0	0
3	12	9	1	5	2	1	1	1
3	12	9	1	5	2	1	1	0
3	12	9	1	5	2	1	1	0
3	12	9	1	5	10	1	0	0
3	12	9	1	5	8.7	0	1	0
3	12	9	1	5	2	1	1	0
3	12	9	1	5	6	0	0	0
3	12	9	1	5	3.3	1	1	0
3	12	9	1	5	8.7	0	1	1
3	12	9	1	5	8.7	0	1	0
3	12	9	1	5	3.3	0	0	0
3	12	9	1	5	3.3	1	1	0
3	12	9	1	5	3.3	1	1	0
3	12	9	1	5	7.3	1	1	0
3	12	9	1	5	8.7	1	0	0
3	12	9	1	5	10	1	1	0
3	12	9	1	5	4.7	1	1	0
3	12	9	1	5	4.7	0	1	0
3	12	9	1	5	6	0	0	0
3	12	9	1	5	7.3	0	1	0
3	12	9	1	5	6	0	1	0
3	12	9	1	5	8.7	1	0	0
3	12	9	1	5	6	1	1	0
3	12	9	1	5	3.3	1	1	0
3	12	9	1	5	4.7	1	1	0
3	12	9	1	5	2	0	0	0
3	12	9	1	5	10	0	1	0
3	12	9	1	5	3.3	1	1	0
3	12	9	1	5	4.7	1	0	0
3	12	9	1	5	10	0	0	0
3	12	9	1	5	2	0	0	0
3	12	9	1	5	8.7	0	1	0
3	12	9	1	5	10	1	0	0
3	12	9	1	5	2	1	1	0
3	12	9	1	5	7.3	1	1	0
3	12	9	1	5	4.7	0	0	0
3	12	9	1	5	10	1	0	0
3	12	9	1	5	10	0	1	1
3	12	9	1	5	10	1	1	1
3	12	9	1	5	10	0	0	1
3	12	9	1	5	10	1	0	0
3	12	9	1	5	6	1	1	0
3	12	9	1	5	4.7	1	1	0
3	12	9	1	5	8.7	1	0	0
3	12	9	1	5	7.3	0	1	0
3	12	9	1	5	6	0	0	0
3	12	9	1	5	7.3	1	1	0
3	12	9	1	5	7.3	1	0	0
3	12	9	1	5	4.7	0	0	0
3	12	9	1	5	3.3	1	1	0
3	12	9	1	5	6	1	0	0
3	12	9	1	5	2	0	0	0
3	12	9	1	5	6	1	0	1
3	12	9	1	5	6	1	1	0
3	12	9	1	5	2	0	0	0
3	12	9	1	5	3.3	0	0	0
3	12	9	1	5	7.3	1	0	0
3	12	9	1	5	6	0	1	0
3	12	9	1	5	4.7	0	0	0
3	12	9	1	5	2	1	1	0
3	12	9	1	5	8.7	1	0	0
3	12	9	1	5	8.7	0	0	1
3	12	9	1	5	8.7	0	0	1
3	12	9	1	5	8.7	0	1	0
3	12	9	1	5	6	0	0	0
3	12	9	1	5	10	0	1	1
3	12	9	1	5	10	0	1	0
3	12	9	1	5	10	0	0	1
3	12	9	1	5	10	1	0	0
3	12	9	1	5	3.3	0	0	0
3	12	9	1	5	8.7	1	1	0
3	12	9	1	5	8.7	0	0	1
3	12	9	1	5	8.7	1	0	0
3	12	9	1	5	7.3	1	0	0
3	12	9	1	5	3.3	1	1	1
3	12	9	1	5	3.3	1	1	1
3	12	9	1	5	3.3	1	1	1
3	12	9	1	5	3.3	0	0	1
3	12	9	1	5	3.3	1	1	1
3	12	9	1	5	3.3	1	1	0
3	12	9	1	5	7.3	1	0	0
3	12	9	1	5	2	1	1	1
3	12	9	1	5	2	1	1	0
3	12	9	1	5	4.7	1	1	1
3	12	9	1	5	4.7	1	1	0
3	12	9	1	5	4.7	0	0	1
3	12	9	1	5	4.7	0	0	1
3	12	9	1	5	4.7	0	0	1
3	12	9	1	5	4.7	1	0	1
3	12	9	1	5	4.7	1	1	1
3	12	9	1	5	4.7	0	0	1
3	12	9	1	5	4.7	0	0	1
3	12	9	1	5	4.7	0	0	1
3	12	9	1	5	4.7	1	0	0
3	12	9	1	5	10	1	0	0
3	12	9	1	5	7.3	0	0	0
4	12	9	0	5	4.7	1	0	0
4	12	9	0	5	3.3	1	1	0
4	12	9	0	5	7.3	0	0	0
4	12	9	0	5	2	0	0	0
4	12	9	0	5	3.3	0	0	0
4	12	9	0	5	8.7	1	0	0
4	12	9	0	5	6	1	1	0
4	12	9	0	5	8.7	0	0	0
4	12	9	0	5	2	1	1	0
4	12	9	0	5	7.3	1	1	0
4	12	9	0	5	10	1	1	0
4	12	9	0	5	3.3	1	1	0
4	12	9	0	5	8.7	0	1	1
4	12	9	0	5	8.7	0	0	0
4	12	9	0	5	8.7	0	0	0
4	12	9	0	5	8.7	0	1	0
4	12	9	0	5	3.3	1	1	0
4	12	9	0	5	10	1	0	0
4	12	9	0	5	7.3	0	0	0
4	12	9	0	5	10	0	1	1
4	12	9	0	5	10	1	0	0
4	12	9	0	5	10	0	1	0
4	12	9	0	5	2	1	1	0
4	12	9	0	5	6	0	0	0
4	12	9	0	5	10	0	1	0
4	12	9	0	5	2	1	1	0
4	12	9	0	5	4.7	0	0	0
4	12	9	0	5	7.3	1	0	0
4	12	9	0	5	10	1	0	0
4	12	9	0	5	4.7	1	1	0
4	12	9	0	5	6	0	0	0
4	12	9	0	5	4.7	0	0	0
4	12	9	0	5	4.7	1	1	0
4	12	9	0	5	10	0	0	0
4	12	9	0	5	2	0	0	0
4	12	9	0	5	3.3	0	0	0
4	12	9	0	5	7.3	1	0	0
4	12	9	0	5	7.3	1	1	0
4	12	9	0	5	2	0	0	0
4	12	9	0	5	3.3	1	1	0
4	12	9	0	5	7.3	1	0	0
4	12	9	0	5	6	0	0	0
4	12	9	0	5	10	0	0	0
4	12	9	0	5	6	0	0	0
4	12	9	0	5	6	0	0	0
4	12	9	0	5	4.7	1	1	0
4	12	9	0	5	3.3	0	0	0
4	12	9	0	5	3.3	1	1	0
4	12	9	0	5	2	1	0	1
4	12	9	0	5	2	1	1	0
4	12	9	0	5	3.3	0	0	0
4	12	9	0	5	8.7	0	1	0
4	12	9	0	5	4.7	0	0	0
4	12	9	0	5	2	1	1	0
4	12	9	0	5	6	0	0	0
4	12	9	0	5	4.7	1	1	0
4	12	9	0	5	8.7	1	0	0
4	12	9	0	5	6	0	0	0
4	12	9	0	5	7.3	0	0	0
4	12	9	0	5	10	0	1	0
4	12	9	0	5	2	1	1	0
4	12	9	0	5	8.7	0	0	0
4	12	9	0	5	8.7	1	1	0
4	12	9	0	5	7.3	1	1	0
4	12	9	0	5	4.7	1	1	0
4	12	9	0	5	10	0	0	0
4	12	9	0	5	4.7	1	1	0
4	12	9	0	5	8.7	0	0	0
4	12	9	0	5	6	1	1	0
4	12	9	0	5	2	1	1	0
4	12	9	0	5	6	1	1	0
4	12	9	0	5	7.3	1	1	0
4	12	9	0	5	3.3	0	0	0
4	12	9	1	5	8.7	0	1	0
4	12	9	1	5	10	1	0	0
4	12	9	1	5	7.3	1	0	0
4	12	9	1	5	3.3	0	0	0
4	12	9	1	5	4.7	0	0	0
4	12	9	1	5	4.7	0	0	0
4	12	9	1	5	2	1	1	0
4	12	9	1	5	4.7	1	1	0
4	12	9	1	5	2	0	0	0
4	12	9	1	5	7.3	0	1	0
4	12	9	1	5	8.7	0	1	0
4	12	9	1	5	8.7	0	0	0
4	12	9	1	5	6	0	1	0
4	12	9	1	5	6	1	0	0
4	12	9	1	5	4.7	1	1	0
4	12	9	1	5	7.3	0	1	0
4	12	9	1	5	8.7	0	1	0
4	12	9	1	5	3.3	1	1	0
4	12	9	1	5	3.3	1	1	0
4	12	9	1	5	4.7	0	0	0
4	12	9	1	5	6	0	0	0
4	12	9	1	5	2	0	0	0
4	12	9	1	5	4.7	1	1	0
4	12	9	1	5	8.7	0	1	0
4	12	9	1	5	4.7	1	1	0
4	12	9	1	5	2	0	0	0
4	12	9	1	5	7.3	0	1	0
4	12	9	1	5	4.7	0	0	0
4	12	9	1	5	10	0	1	0
4	12	9	1	5	2	0	0	0
4	12	9	1	5	8.7	0	0	0
4	12	9	1	5	7.3	0	1	0
4	12	9	1	5	3.3	1	1	0
4	12	9	1	5	7.3	1	0	0
4	12	9	1	5	6	0	1	0
4	12	9	1	5	10	1	0	0
4	12	9	1	5	6	0	0	0
4	12	9	1	5	3.3	0	0	0
4	12	9	1	5	7.3	0	1	0
4	12	9	1	5	10	1	0	0
4	12	9	1	5	7.3	0	0	1
4	12	9	1	5	7.3	0	1	0
4	12	9	1	5	6	1	0	0
4	12	9	1	5	10	0	1	0
4	12	9	1	5	10	0	1	0
4	12	9	1	5	3.3	0	0	0
4	12	9	1	5	3.3	1	1	0
4	12	9	1	5	10	0	1	0
4	12	9	1	5	6	0	0	0
4	12	9	1	5	8.7	0	1	0
4	12	9	1	5	8.7	0	1	0
4	12	9	1	5	2	1	1	0
4	12	9	1	5	4.7	1	1	0
4	12	9	1	5	3.3	1	1	0
4	12	9	1	5	4.7	1	1	0
4	12	9	1	5	7.3	1	0	0
4	12	9	1	5	3.3	1	1	0
4	12	9	1	5	10	1	0	0
4	12	9	1	5	6	1	0	0
4	12	9	1	5	8.7	0	1	0
4	12	9	1	5	7.3	0	1	0
4	12	9	1	5	8.7	0	1	0
4	12	9	1	5	6	0	1	0
4	12	9	1	5	2	1	1	0
4	12	9	1	5	10	0	1	0
4	12	9	1	5	3.3	1	1	0
4	12	9	1	5	2	0	0	0
4	12	9	1	5	2	1	1	0
4	12	9	1	5	6	1	0	0
4	12	9	1	5	10	1	0	0
4	12	9	1	5	2	0	1	0
5	12	9	0	5	8.7	1	0	0
5	12	9	0	5	4.7	0	0	0
5	12	9	0	5	2	1	1	1
5	12	9	0	5	2	1	1	0
5	12	9	0	5	2	1	1	0
5	12	9	0	5	3.3	1	1	0
5	12	9	0	5	3.3	1	1	0
5	12	9	0	5	4.7	1	1	0
5	12	9	0	5	4.7	0	0	0
5	12	9	0	5	7.3	0	0	0
5	12	9	0	5	7.3	1	1	0
5	12	9	0	5	2	0	0	1
5	12	9	0	5	2	1	1	0
5	12	9	0	5	3.3	1	1	0
5	12	9	0	5	8.7	1	0	0
5	12	9	0	5	2	0	0	0
5	12	9	0	5	8.7	0	1	0
5	12	9	0	5	6	1	1	0
5	12	9	0	5	7.3	0	0	0
5	12	9	0	5	3.3	0	0	0
5	12	9	0	5	3.3	1	1	0
5	12	9	0	5	2	0	0	0
5	12	9	0	5	10	1	0	0
5	12	9	0	5	7.3	1	0	0
5	12	9	0	5	4.7	0	0	0
5	12	9	0	5	6	0	0	0
5	12	9	0	5	10	0	1	1
5	12	9	0	5	10	0	1	0
5	12	9	0	5	3.3	1	1	0
5	12	9	0	5	8.7	0	1	0
5	12	9	0	5	6	1	1	1
5	12	9	0	5	6	1	1	0
5	12	9	0	5	3.3	0	0	1
5	12	9	0	5	3.3	0	0	0
5	12	9	0	5	7.3	0	1	0
5	12	9	0	5	7.3	0	1	0
5	12	9	0	5	10	1	0	0
5	12	9	0	5	7.3	1	0	0
5	12	9	0	5	6	1	1	0
5	12	9	0	5	10	1	0	0
5	12	9	0	5	4.7	1	1	0
5	12	9	0	5	3.3	0	0	0
5	12	9	0	5	6	0	0	0
5	12	9	0	5	8.7	0	1	0
5	12	9	0	5	2	1	1	0
5	12	9	0	5	3.3	1	1	0
5	12	9	0	5	6	0	0	0
5	12	9	0	5	4.7	0	0	0
5	12	9	0	5	4.7	1	1	0
5	12	9	0	5	10	1	0	0
5	12	9	0	5	4.7	1	1	0
5	12	9	0	5	8.7	0	1	0
5	12	9	0	5	7.3	0	1	0
5	12	9	0	5	2	0	0	0
5	12	9	0	5	6	1	0	0
5	12	9	0	5	3.3	1	1	0
5	12	9	0	5	2	1	1	0
5	12	9	0	5	10	0	1	0
5	12	9	0	5	10	0	1	0
5	12	9	0	5	10	0	1	0
5	12	9	0	5	7.3	0	1	0
5	12	9	0	5	10	1	0	0
5	12	9	0	5	8.7	1	0	1
5	12	9	0	5	8.7	1	0	0
5	12	9	0	5	8.7	1	0	1
5	12	9	0	5	8.7	1	0	0
5	12	9	0	5	7.3	1	0	1
5	12	9	0	5	7.3	0	0	1
5	12	9	0	5	7.3	1	0	0
5	12	9	0	5	6	0	1	1
5	12	9	0	5	6	0	0	1
5	12	9	0	5	6	0	0	0
5	12	9	0	5	4.7	0	0	0
5	12	9	0	5	8.7	0	1	0
5	12	9	0	5	6	1	1	0
5	12	9	0	5	2	1	1	0
5	12	9	0	5	6	1	1	0
5	12	9	0	5	4.7	1	1	0
5	12	9	0	5	10	0	1	1
5	12	9	0	5	10	1	0	0
5	12	9	0	5	2	1	1	0
5	12	9	0	5	8.7	1	0	0
5	12	9	1	5	7.3	0	1	0
5	12	9	1	5	8.7	0	1	0
5	12	9	1	5	2	0	0	0
5	12	9	1	5	7.3	0	1	1
5	12	9	1	5	7.3	0	1	0
5	12	9	1	5	8.7	0	1	0
5	12	9	1	5	2	0	0	1
5	12	9	1	5	2	0	0	0
5	12	9	1	5	3.3	0	0	0
5	12	9	1	5	2	1	1	0
5	12	9	1	5	6	1	0	0
5	12	9	1	5	6	1	1	0
5	12	9	1	5	10	0	1	0
5	12	9	1	5	6	0	1	0
5	12	9	1	5	4.7	1	1	0
5	12	9	1	5	6	1	0	0
5	12	9	1	5	7.3	1	1	0
5	12	9	1	5	10	0	1	0
5	12	9	1	5	4.7	0	0	1
5	12	9	1	5	4.7	0	0	1
5	12	9	1	5	4.7	1	1	0
5	12	9	1	5	7.3	0	1	0
5	12	9	1	5	6	0	0	0
5	12	9	1	5	2	1	1	1
5	12	9	1	5	2	0	0	0
5	12	9	1	5	6	0	1	0
5	12	9	1	5	3.3	0	0	1
5	12	9	1	5	3.3	1	1	0
5	12	9	1	5	2	1	1	0
5	12	9	1	5	3.3	0	0	1
5	12	9	1	5	3.3	0	0	1
5	12	9	1	5	3.3	0	0	0
5	12	9	1	5	4.7	0	0	1
5	12	9	1	5	4.7	1	1	1
5	12	9	1	5	4.7	0	0	0
5	12	9	1	5	4.7	1	1	0
5	12	9	1	5	3.3	1	1	0
5	12	9	1	5	8.7	1	0	0
5	12	9	1	5	4.7	1	1	1
5	12	9	1	5	4.7	1	1	0
5	12	9	1	5	4.7	0	0	0
5	12	9	1	5	8.7	0	1	1
5	12	9	1	5	8.7	0	1	1
5	12	9	1	5	8.7	1	0	1
5	12	9	1	5	8.7	1	0	0
5	12	9	1	5	6	0	1	0
5	12	9	1	5	8.7	1	0	0
5	12	9	1	5	10	1	0	0
5	12	9	1	5	2	0	0	0
5	12	9	1	5	2	1	1	0
5	12	9	1	5	10	0	1	0
5	12	9	1	5	7.3	1	0	1
5	12	9	1	5	7.3	1	0	0
5	12	9	1	5	2	1	1	1
5	12	9	1	5	2	1	1	0
5	12	9	1	5	3.3	1	1	0
5	12	9	1	5	8.7	1	0	0
5	12	9	1	5	6	1	0	0
5	12	9	1	5	8.7	0	1	1
5	12	9	1	5	8.7	1	0	0
5	12	9	1	5	4.7	0	0	0
5	12	9	1	5	3.3	1	1	0
5	12	9	1	5	7.3	1	0	0
5	12	9	1	5	6	0	1	0
5	12	9	1	5	10	1	0	0
5	12	9	1	5	3.3	1	1	0
5	12	9	1	5	3.3	1	1	0
5	12	9	1	5	7.3	0	1	0
5	12	9	1	5	7.3	1	0	0
5	12	9	1	5	10	0	1	0
5	12	9	1	5	10	1	0	0
5	12	9	1	5	8.7	1	0	0
5	12	9	1	5	10	1	0	0
5	12	9	1	5	7.3	1	0	1
5	12	9	1	5	7.3	0	1	1
5	12	9	1	5	7.3	1	0	0
5	12	9	1	5	4.7	1	1	0
5	12	9	1	5	8.7	1	0	0
5	12	9	1	5	10	1	0	0
5	12	9	1	5	4.7	0	0	0
5	12	9	1	5	7.3	1	0	0
5	12	9	1	5	2	1	1	0
5	12	9	1	5	10	0	1	0
5	12	9	1	5	8.7	0	1	0
5	12	9	1	5	3.3	1	1	0
5	12	9	1	5	6	0	1	0
5	12	9	1	5	4.7	1	1	0
5	12	9	1	5	3.3	1	1	0
5	12	9	1	5	2	0	0	0
6	12	9	0	5	7	1	1	0
6	12	9	0	5	7	1	0	0
6	12	9	0	5	4	0	0	0
6	12	9	0	5	4	1	1	0
6	12	9	0	5	6	0	0	0
6	12	9	0	5	6	0	0	1
6	12	9	0	5	6	0	0	0
6	12	9	0	5	9	1	0	0
6	12	9	0	5	10	1	0	0
6	12	9	0	5	7	1	0	0
6	12	9	0	5	9	1	0	0
6	12	9	0	5	8	0	0	0
6	12	9	0	5	9	1	0	0
6	12	9	0	5	9	1	0	0
6	12	9	0	5	10	0	1	1
6	12	9	0	5	10	1	0	0
6	12	9	0	5	9	1	0	0
6	12	9	0	5	5	0	0	0
6	12	9	0	5	9	1	0	0
6	12	9	0	5	8	1	0	0
6	12	9	0	5	5	1	1	0
6	12	9	0	5	9	0	0	0
6	12	9	0	5	6	0	0	1
6	12	9	0	5	6	1	1	1
6	12	9	0	5	6	0	0	0
6	12	9	0	5	4	0	0	0
6	12	9	0	5	10	1	0	0
6	12	9	0	5	8	1	0	0
6	12	9	0	5	9	0	1	0
6	12	9	0	5	8	0	1	0
6	12	9	0	5	8	0	1	0
6	12	9	0	5	9	0	0	0
6	12	9	0	5	8	0	0	0
6	12	9	0	5	8	0	0	0
6	12	9	0	5	4	1	1	0
6	12	9	0	5	6	0	0	0
6	12	9	0	5	4	1	1	0
6	12	9	0	5	6	0	0	0
6	12	9	0	5	5	1	1	0
6	12	9	0	5	9	1	0	0
6	12	9	0	5	5	0	1	1
6	12	9	0	5	5	1	1	1
6	12	9	0	5	5	0	0	1
6	12	9	0	5	5	1	1	1
6	12	9	0	5	5	1	1	0
6	12	9	0	5	8	1	0	1
6	12	9	0	5	8	1	1	0
6	12	9	0	5	6	0	0	0
6	12	9	0	5	10	1	0	1
6	12	9	0	5	10	0	0	1
6	12	9	0	5	10	0	0	0
6	12	9	0	5	8	1	1	1
6	12	9	0	5	8	1	1	0
6	12	9	0	5	5	1	1	0
6	12	9	0	5	4	1	1	0
6	12	9	0	5	5	1	1	0
6	12	9	0	5	10	0	0	0
6	12	9	0	5	10	0	0	0
6	12	9	0	5	6	1	1	0
6	12	9	0	5	7	0	1	1
6	12	9	0	5	7	1	1	0
6	12	9	0	5	4	0	0	0
6	12	9	0	5	6	0	0	0
6	12	9	0	5	10	1	0	0
6	12	9	0	5	5	1	1	0
6	12	9	0	5	4	1	1	0
6	12	9	0	5	6	0	0	0
6	12	9	0	5	10	0	0	0
6	12	9	0	5	8	0	1	0
6	12	9	0	5	7	1	1	0
6	12	9	0	5	7	0	0	0
6	12	9	0	5	6	0	0	0
6	12	9	0	5	7	1	0	0
6	12	9	0	5	5	0	0	0
6	12	9	0	5	5	1	1	0
6	12	9	0	5	5	1	1	0
6	12	9	0	5	4	1	0	1
6	12	9	0	5	4	1	1	0
6	12	9	0	5	10	1	0	0
6	12	9	0	5	4	1	1	0
6	12	9	0	5	7	0	0	0
6	12	9	0	5	10	1	0	0
6	12	9	0	5	7	0	0	0
6	12	9	0	5	7	0	0	0
6	12	9	1	5	5	0	0	1
6	12	9	1	5	5	0	0	1
6	12	9	1	5	5	0	0	0
6	12	9	1	5	6	1	1	1
6	12	9	1	5	6	1	1	1
6	12	9	1	5	6	1	1	1
6	12	9	1	5	6	1	1	1
6	12	9	1	5	6	1	1	1
6	12	9	1	5	6	1	1	0
6	12	9	1	5	4	0	0	0
6	12	9	1	5	9	0	0	0
6	12	9	1	5	5	0	0	0
6	12	9	1	5	8	0	0	0
6	12	9	1	5	8	1	0	0
6	12	9	1	5	10	0	1	0
6	12	9	1	5	7	1	1	0
6	12	9	1	5	8	0	0	0
6	12	9	1	5	8	1	0	0
6	12	9	1	5	8	0	1	0
6	12	9	1	5	10	0	1	0
6	12	9	1	5	6	0	0	0
6	12	9	1	5	4	1	1	0
6	12	9	1	5	5	1	1	0
6	12	9	1	5	6	1	1	0
6	12	9	1	5	9	1	0	0
6	12	9	1	5	5	0	1	0
6	12	9	1	5	9	0	1	0
6	12	9	1	5	6	1	1	0
6	12	9	1	5	5	0	0	0
6	12	9	1	5	9	1	0	0
6	12	9	1	5	10	1	0	0
6	12	9	1	5	7	1	0	0
6	12	9	1	5	9	1	0	0
6	12	9	1	5	4	0	0	0
6	12	9	1	5	7	0	0	0
6	12	9	1	5	5	1	1	0
6	12	9	1	5	7	1	0	0
6	12	9	1	5	4	1	1	0
6	12	9	1	5	8	0	0	0
6	12	9	1	5	4	1	1	0
6	12	9	1	5	5	0	0	0
6	12	9	1	5	6	1	1	0
6	12	9	1	5	7	1	0	0
6	12	9	1	5	9	0	1	0
6	12	9	1	5	10	1	0	0
6	12	9	1	5	4	0	0	0
6	12	9	1	5	10	0	1	0
6	12	9	1	5	10	1	0	0
6	12	9	1	5	8	0	1	0
6	12	9	1	5	6	1	1	1
6	12	9	1	5	6	0	0	0
6	12	9	1	5	7	0	0	0
6	12	9	1	5	8	0	0	0
6	12	9	1	5	5	0	0	0
6	12	9	1	5	9	1	0	0
6	12	9	1	5	8	1	0	0
6	12	9	1	5	10	1	0	0
6	12	9	1	5	8	0	0	0
6	12	9	1	5	4	1	1	0
6	12	9	1	5	7	0	0	0
6	12	9	1	5	7	0	1	0
6	12	9	1	5	10	1	0	0
6	12	9	1	5	9	0	1	0
6	12	9	1	5	5	0	0	0
6	12	9	1	5	9	0	1	0
6	12	9	1	5	7	1	0	0
6	12	9	1	5	9	0	0	0
6	12	9	1	5	7	0	0	0
6	12	9	1	5	6	1	1	0
6	12	9	1	5	5	0	0	0
6	12	9	1	5	6	0	0	0
6	12	9	1	5	4	0	0	0
6	12	9	1	5	4	0	0	0
6	12	9	1	5	10	0	1	0
6	12	9	1	5	6	0	0	0
6	12	9	1	5	6	0	1	0
6	12	9	1	5	4	1	1	0
6	12	9	1	5	10	0	1	0
7	12	9	0	5	9	1	0	0
7	12	9	0	5	8	0	0	0
7	12	9	0	5	5	1	1	0
7	12	9	0	5	8	1	0	0
7	12	9	0	5	5	0	0	0
7	12	9	0	5	9	0	1	0
7	12	9	0	5	8	0	0	0
7	12	9	0	5	9	0	1	0
7	12	9	0	5	4	1	1	0
7	12	9	0	5	4	0	0	0
7	12	9	0	5	7	0	1	0
7	12	9	0	5	6	1	1	0
7	12	9	0	5	4	0	0	0
7	12	9	0	5	6	1	1	1
7	12	9	0	5	6	1	1	0
7	12	9	0	5	5	0	0	0
7	12	9	0	5	6	1	1	0
7	12	9	0	5	4	0	0	0
7	12	9	0	5	9	0	1	0
7	12	9	0	5	7	0	0	0
7	12	9	0	5	10	0	1	0
7	12	9	0	5	8	0	1	0
7	12	9	0	5	7	1	0	0
7	12	9	0	5	6	0	0	0
7	12	9	0	5	10	1	0	0
7	12	9	0	5	6	1	1	1
7	12	9	0	5	6	0	1	1
7	12	9	0	5	6	1	1	0
7	12	9	0	5	9	1	0	0
7	12	9	0	5	10	0	1	0
7	12	9	0	5	5	0	0	0
7	12	9	0	5	7	0	1	0
7	12	9	0	5	5	1	1	0
7	12	9	0	5	4	1	1	0
7	12	9	0	5	4	0	0	0
7	12	9	0	5	5	1	1	0
7	12	9	0	5	9	1	0	0
7	12	9	0	5	8	0	0	0
7	12	9	0	5	6	1	1	0
7	12	9	0	5	7	0	0	0
7	12	9	0	5	5	0	0	0
7	12	9	0	5	10	1	0	0
7	12	9	0	5	5	0	0	0
7	12	9	0	5	6	0	0	0
7	12	9	0	5	4	0	0	0
7	12	9	0	5	9	1	0	1
7	12	9	0	5	9	0	1	1
7	12	9	0	5	9	1	1	0
7	12	9	0	5	9	1	0	0
7	12	9	0	5	8	0	1	0
7	12	9	0	5	4	0	0	0
7	12	9	0	5	10	0	1	1
7	12	9	0	5	10	0	0	1
7	12	9	0	5	10	1	0	1
7	12	9	0	5	10	1	0	0
7	12	9	0	5	7	0	0	0
7	12	9	0	5	10	1	0	0
7	12	9	0	5	9	1	0	0
7	12	9	0	5	4	0	0	0
7	12	9	0	5	7	0	0	0
7	12	9	0	5	7	1	1	0
7	12	9	0	5	8	0	0	0
7	12	9	0	5	5	0	0	0
7	12	9	0	5	10	0	0	0
7	12	9	0	5	10	1	0	0
7	12	9	0	5	6	1	1	0
7	12	9	0	5	5	0	0	0
7	12	9	0	5	7	1	1	0
7	12	9	0	5	9	1	1	0
7	12	9	0	5	10	1	1	0
7	12	9	0	5	4	1	1	0
7	12	9	0	5	6	0	0	0
7	12	9	0	5	8	1	1	1
7	12	9	0	5	8	0	0	0
7	12	9	0	5	10	0	1	0
7	12	9	0	5	6	1	1	0
7	12	9	0	5	8	1	1	0
7	12	9	0	5	8	0	0	0
7	12	9	0	5	7	1	1	1
7	12	9	0	5	7	0	0	0
7	12	9	1	5	9	1	1	0
7	12	9	1	5	8	1	1	1
7	12	9	1	5	8	1	1	0
7	12	9	1	5	10	0	1	0
7	12	9	1	5	9	1	0	0
7	12	9	1	5	4	0	0	0
7	12	9	1	5	5	1	1	0
7	12	9	1	5	5	0	0	0
7	12	9	1	5	4	1	1	0
7	12	9	1	5	7	0	1	0
7	12	9	1	5	5	0	0	0
7	12	9	1	5	10	1	0	0
7	12	9	1	5	8	0	1	0
7	12	9	1	5	10	0	1	0
7	12	9	1	5	6	0	0	0
7	12	9	1	5	5	0	0	0
7	12	9	1	5	4	1	1	0
7	12	9	1	5	5	0	0	0
7	12	9	1	5	6	0	0	1
7	12	9	1	5	6	0	0	0
7	12	9	1	5	4	1	1	0
7	12	9	1	5	6	1	1	0
7	12	9	1	5	6	0	0	0
7	12	9	1	5	6	0	0	0
7	12	9	1	5	5	0	0	0
7	12	9	1	5	5	0	0	0
7	12	9	1	5	10	1	0	1
7	12	9	1	5	10	1	0	0
7	12	9	1	5	9	0	1	0
7	12	9	1	5	9	1	0	0
7	12	9	1	5	8	0	1	0
7	12	9	1	5	7	0	0	0
7	12	9	1	5	5	1	1	0
7	12	9	1	5	9	0	1	0
7	12	9	1	5	8	0	0	0
7	12	9	1	5	7	0	0	0
7	12	9	1	5	10	0	1	0
7	12	9	1	5	10	1	0	0
7	12	9	1	5	7	1	1	0
7	12	9	1	5	10	1	0	1
7	12	9	1	5	10	0	1	0
7	12	9	1	5	7	1	1	1
7	12	9	1	5	7	0	0	0
7	12	9	1	5	7	1	0	0
7	12	9	1	5	4	1	1	0
7	12	9	1	5	4	1	1	0
7	12	9	1	5	10	0	1	0
7	12	9	1	5	8	0	1	0
7	12	9	1	5	9	0	1	1
7	12	9	1	5	9	0	1	0
7	12	9	1	5	4	1	1	0
7	12	9	1	5	5	0	0	1
7	12	9	1	5	5	0	0	0
7	12	9	1	5	8	1	0	0
7	12	9	1	5	8	1	0	0
7	12	9	1	5	10	0	1	0
7	12	9	1	5	6	0	0	0
7	12	9	1	5	8	0	1	0
7	12	9	1	5	6	0	0	0
7	12	9	1	5	7	0	0	0
7	12	9	1	5	4	1	1	0
7	12	9	1	5	4	0	0	1
7	12	9	1	5	4	1	1	0
7	12	9	1	5	10	0	1	0
7	12	9	1	5	6	1	1	0
7	12	9	1	5	8	1	0	0
7	12	9	1	5	7	1	1	1
7	12	9	1	5	7	1	0	1
7	12	9	1	5	7	1	1	1
7	12	9	1	5	7	1	1	1
7	12	9	1	5	7	0	1	0
7	12	9	1	5	7	1	1	0
7	12	9	1	5	7	0	0	0
7	12	9	1	5	8	1	1	0
7	12	9	1	5	6	1	1	0
7	12	9	1	5	9	1	0	1
7	12	9	1	5	9	0	1	1
7	12	9	1	5	9	0	1	0
7	12	9	1	5	9	0	1	0
7	12	9	1	5	5	0	0	0
7	12	9	1	5	6	0	0	0
7	12	9	1	5	4	0	0	1
7	12	9	1	5	4	0	0	1
7	12	9	1	5	4	0	0	0
7	12	9	1	5	9	0	0	1
7	12	9	1	5	9	1	0	0
7	12	9	1	5	9	1	0	0
8	12	9	0	5	4.7	0	1	0
8	12	9	0	5	6	0	1	0
8	12	9	0	5	2	0	0	0
8	12	9	0	5	8.7	1	0	0
8	12	9	0	5	8.7	1	0	0
8	12	9	0	5	4.7	1	1	0
8	12	9	0	5	6	0	0	0
8	12	9	0	5	8.7	0	1	0
8	12	9	0	5	10	0	1	0
8	12	9	0	5	6	1	1	0
8	12	9	0	5	3.3	0	0	0
8	12	9	0	5	8.7	1	0	0
8	12	9	0	5	3.3	0	0	0
8	12	9	0	5	2	0	0	0
8	12	9	0	5	4.7	1	1	0
8	12	9	0	5	10	0	1	0
8	12	9	0	5	3.3	1	1	0
8	12	9	0	5	3.3	0	0	0
8	12	9	0	5	8.7	0	1	0
8	12	9	0	5	4.7	1	1	0
8	12	9	0	5	7.3	0	0	0
8	12	9	0	5	4.7	0	0	0
8	12	9	0	5	7.3	1	1	0
8	12	9	0	5	3.3	0	0	0
8	12	9	0	5	10	0	1	0
8	12	9	0	5	7.3	0	0	0
8	12	9	0	5	6	1	1	0
8	12	9	0	5	8.7	0	0	0
8	12	9	0	5	6	0	1	0
8	12	9	0	5	10	1	0	0
8	12	9	0	5	10	0	1	0
8	12	9	0	5	4.7	0	0	0
8	12	9	0	5	7.3	1	0	0
8	12	9	0	5	6	1	0	0
8	12	9	0	5	8.7	0	1	0
8	12	9	0	5	10	1	0	0
8	12	9	0	5	6	0	0	0
8	12	9	0	5	3.3	1	1	0
8	12	9	0	5	6	0	0	0
8	12	9	0	5	7.3	1	1	0
8	12	9	0	5	7.3	1	1	0
8	12	9	0	5	7.3	1	1	0
8	12	9	0	5	3.3	1	1	0
8	12	9	0	5	2	0	0	0
8	12	9	0	5	4.7	1	1	0
8	12	9	0	5	2	0	0	0
8	12	9	0	5	2	0	0	0
8	12	9	0	5	6	0	0	0
8	12	9	0	5	6	0	0	0
8	12	9	0	5	8.7	1	0	0
8	12	9	0	5	2	1	1	0
8	12	9	0	5	3.3	1	1	0
8	12	9	0	5	10	0	1	0
8	12	9	0	5	4.7	0	0	0
8	12	9	0	5	4.7	1	1	0
8	12	9	0	5	10	0	1	0
8	12	9	0	5	7.3	1	1	0
8	12	9	0	5	7.3	1	1	1
8	12	9	0	5	7.3	1	1	0
8	12	9	0	5	4.7	0	0	0
8	12	9	0	5	2	1	1	0
8	12	9	0	5	3.3	1	1	0
8	12	9	0	5	3.3	1	1	0
8	12	9	0	5	2	1	1	0
8	12	9	0	5	10	0	1	1
8	12	9	0	5	10	0	1	0
8	12	9	0	5	7.3	0	1	0
8	12	9	0	5	8.7	1	0	0
8	12	9	0	5	10	1	0	1
8	12	9	0	5	10	0	1	0
8	12	9	0	5	8.7	0	1	1
8	12	9	0	5	8.7	0	1	1
8	12	9	0	5	8.7	0	1	0
8	12	9	0	5	2	0	0	0
8	12	9	0	5	2	0	0	1
8	12	9	0	5	2	1	1	0
8	12	9	1	5	3.3	1	1	0
8	12	9	1	5	2	0	0	0
8	12	9	1	5	4.7	0	0	0
8	12	9	1	5	3.3	1	1	0
8	12	9	1	5	8.7	1	0	0
8	12	9	1	5	7.3	0	1	0
8	12	9	1	5	10	0	1	0
8	12	9	1	5	6	0	0	0
8	12	9	1	5	2	0	0	0
8	12	9	1	5	4.7	1	1	0
8	12	9	1	5	10	1	0	0
8	12	9	1	5	7.3	1	1	0
8	12	9	1	5	10	1	0	0
8	12	9	1	5	10	0	1	0
8	12	9	1	5	3.3	1	1	0
8	12	9	1	5	6	1	1	0
8	12	9	1	5	8.7	1	0	0
8	12	9	1	5	8.7	1	0	0
8	12	9	1	5	2	1	1	0
8	12	9	1	5	6	0	0	0
8	12	9	1	5	6	0	0	0
8	12	9	1	5	8.7	0	1	0
8	12	9	1	5	4.7	1	1	0
8	12	9	1	5	2	1	1	0
8	12	9	1	5	4.7	0	0	0
8	12	9	1	5	8.7	0	0	0
8	12	9	1	5	2	0	0	0
8	12	9	1	5	6	0	0	0
8	12	9	1	5	10	1	0	0
8	12	9	1	5	3.3	0	0	0
8	12	9	1	5	6	0	0	0
8	12	9	1	5	8.7	0	1	0
8	12	9	1	5	7.3	1	1	0
8	12	9	1	5	7.3	0	1	0
8	12	9	1	5	6	0	0	0
8	12	9	1	5	7.3	0	1	0
8	12	9	1	5	10	1	0	0
8	12	9	1	5	8.7	1	0	1
8	12	9	1	5	8.7	0	1	0
8	12	9	1	5	6	1	1	0
8	12	9	1	5	7.3	0	1	0
8	12	9	1	5	2	1	1	0
8	12	9	1	5	3.3	1	1	0
8	12	9	1	5	7.3	1	0	1
8	12	9	1	5	7.3	0	1	0
8	12	9	1	5	10	1	0	1
8	12	9	1	5	10	1	0	0
8	12	9	1	5	2	0	0	0
8	12	9	1	5	3.3	1	1	0
8	12	9	1	5	4.7	0	0	0
8	12	9	1	5	3.3	1	1	0
8	12	9	1	5	8.7	1	0	0
8	12	9	1	5	3.3	1	1	0
8	12	9	1	5	7.3	1	0	0
8	12	9	1	5	7.3	0	0	0
8	12	9	1	5	8.7	1	1	0
8	12	9	1	5	7.3	0	1	0
8	12	9	1	5	4.7	0	0	0
8	12	9	1	5	4.7	1	1	0
8	12	9	1	5	10	1	0	0
8	12	9	1	5	8.7	0	1	0
8	12	9	1	5	4.7	1	1	0
8	12	9	1	5	2	1	1	0
8	12	9	1	5	4.7	0	0	0
8	12	9	1	5	10	0	1	0
8	12	9	1	5	10	1	0	1
8	12	9	1	5	10	1	0	0
8	12	9	1	5	4.7	0	1	0
8	12	9	1	5	6	1	0	1
8	12	9	1	5	6	1	1	0
8	12	9	1	5	3.3	0	1	1
8	12	9	1	5	3.3	1	1	0
8	12	9	1	5	2	0	0	0
8	12	9	1	5	2	0	0	0
8	12	9	1	5	6	0	0	0
8	12	9	1	5	3.3	0	0	0
9	12	9	0	5	6	0	0	0
9	12	9	0	5	2	0	0	0
9	12	9	0	5	10	0	1	0
9	12	9	0	5	4.7	1	1	0
9	12	9	0	5	6	0	1	0
9	12	9	0	5	7.3	1	0	0
9	12	9	0	5	10	1	0	0
9	12	9	0	5	8.7	0	1	0
9	12	9	0	5	3.3	0	0	0
9	12	9	0	5	4.7	0	0	0
9	12	9	0	5	2	0	0	0
9	12	9	0	5	7.3	0	0	0
9	12	9	0	5	8.7	0	1	0
9	12	9	0	5	6	0	1	0
9	12	9	0	5	10	1	0	0
9	12	9	0	5	10	1	0	0
9	12	9	0	5	3.3	0	0	0
9	12	9	0	5	2	0	0	0
9	12	9	0	5	8.7	0	1	0
9	12	9	0	5	6	0	0	0
9	12	9	0	5	7.3	0	0	0
9	12	9	0	5	4.7	0	0	0
9	12	9	0	5	10	1	0	0
9	12	9	0	5	8.7	0	1	0
9	12	9	0	5	10	1	0	0
9	12	9	0	5	7.3	1	0	0
9	12	9	0	5	8.7	0	1	0
9	12	9	0	5	7.3	1	0	0
9	12	9	0	5	2	1	1	0
9	12	9	0	5	7.3	0	0	0
9	12	9	0	5	6	0	0	0
9	12	9	0	5	2	1	1	0
9	12	9	0	5	2	0	0	0
9	12	9	0	5	8.7	0	1	0
9	12	9	0	5	10	0	1	0
9	12	9	0	5	2	0	0	0
9	12	9	0	5	4.7	1	1	0
9	12	9	0	5	8.7	0	1	0
9	12	9	0	5	10	0	1	0
9	12	9	0	5	6	1	1	0
9	12	9	0	5	10	0	1	0
9	12	9	0	5	10	0	1	0
9	12	9	0	5	3.3	0	0	0
9	12	9	0	5	2	0	0	0
9	12	9	0	5	4.7	1	1	0
9	12	9	0	5	2	1	1	0
9	12	9	0	5	6	0	0	0
9	12	9	0	5	3.3	0	0	0
9	12	9	0	5	6	0	0	0
9	12	9	0	5	3.3	0	0	0
9	12	9	0	5	8.7	1	0	0
9	12	9	0	5	7.3	1	0	0
9	12	9	0	5	3.3	1	1	0
9	12	9	0	5	8.7	1	0	0
9	12	9	0	5	4.7	1	0	0
9	12	9	0	5	4.7	0	0	0
9	12	9	0	5	3.3	1	1	0
9	12	9	0	5	7.3	1	0	0
9	12	9	0	5	6	1	0	0
9	12	9	0	5	8.7	1	0	0
9	12	9	0	5	7.3	1	0	0
9	12	9	0	5	7.3	0	1	0
9	12	9	0	5	2	1	1	0
9	12	9	0	5	4.7	0	0	0
9	12	9	0	5	3.3	1	1	0
9	12	9	0	5	4.7	0	0	0
9	12	9	0	5	3.3	1	1	0
9	12	9	0	5	6	0	1	0
9	12	9	0	5	3.3	1	1	0
9	12	9	0	5	4.7	0	0	0
9	12	9	1	5	7.3	0	1	0
9	12	9	1	5	3.3	0	0	0
9	12	9	1	5	2	1	1	0
9	12	9	1	5	2	1	1	0
9	12	9	1	5	2	1	1	0
9	12	9	1	5	6	1	0	0
9	12	9	1	5	7.3	0	1	0
9	12	9	1	5	2	0	0	0
9	12	9	1	5	8.7	0	1	0
9	12	9	1	5	4.7	0	0	0
9	12	9	1	5	4.7	0	0	0
9	12	9	1	5	3.3	0	0	0
9	12	9	1	5	3.3	0	0	0
9	12	9	1	5	8.7	1	0	0
9	12	9	1	5	6	1	1	0
9	12	9	1	5	7.3	1	0	0
9	12	9	1	5	7.3	1	0	0
9	12	9	1	5	10	1	0	0
9	12	9	1	5	6	0	0	0
9	12	9	1	5	10	1	0	0
9	12	9	1	5	2	0	0	0
9	12	9	1	5	10	0	1	0
9	12	9	1	5	10	1	0	0
9	12	9	1	5	2	0	0	0
9	12	9	1	5	8.7	1	0	0
9	12	9	1	5	3.3	0	0	0
9	12	9	1	5	8.7	1	0	0
9	12	9	1	5	10	0	1	0
9	12	9	1	5	4.7	0	0	0
9	12	9	1	5	4.7	1	1	0
9	12	9	1	5	3.3	1	1	0
9	12	9	1	5	3.3	1	1	0
9	12	9	1	5	8.7	1	0	0
9	12	9	1	5	6	0	1	0
9	12	9	1	5	4.7	1	1	0
9	12	9	1	5	7.3	0	1	0
9	12	9	1	5	3.3	1	1	0
9	12	9	1	5	3.3	1	1	0
9	12	9	1	5	2	1	1	0
9	12	9	1	5	4.7	1	1	0
9	12	9	1	5	7.3	1	0	0
9	12	9	1	5	8.7	0	1	0
9	12	9	1	5	2	1	1	0
9	12	9	1	5	2	0	0	0
9	12	9	1	5	2	0	0	0
9	12	9	1	5	10	0	1	0
9	12	9	1	5	6	1	0	0
9	12	9	1	5	8.7	0	1	0
9	12	9	1	5	10	1	0	0
9	12	9	1	5	3.3	0	0	0
9	12	9	1	5	8.7	0	1	0
9	12	9	1	5	10	0	1	0
9	12	9	1	5	8.7	1	0	0
9	12	9	1	5	7.3	0	1	0
9	12	9	1	5	4.7	0	0	0
9	12	9	1	5	8.7	0	1	0
9	12	9	1	5	7.3	1	0	0
9	12	9	1	5	6	0	1	0
9	12	9	1	5	10	0	1	0
9	12	9	1	5	7.3	1	0	0
9	12	9	1	5	6	0	1	0
9	12	9	1	5	3.3	1	1	0
9	12	9	1	5	7.3	1	0	0
9	12	9	1	5	4.7	0	0	0
9	12	9	1	5	10	0	1	0
9	12	9	1	5	6	0	1	0
9	12	9	1	5	4.7	1	0	0
9	12	9	1	5	6	0	0	0
9	12	9	1	5	6	1	0	0
9	12	9	1	5	4.7	1	1	0
10	12	9	0	5	8.7	0	1	0
10	12	9	0	5	3.3	1	1	0
10	12	9	0	5	6	1	1	0
10	12	9	0	5	10	1	0	0
10	12	9	0	5	7.3	0	1	0
10	12	9	0	5	2	0	0	0
10	12	9	0	5	8.7	1	1	0
10	12	9	0	5	6	0	0	0
10	12	9	0	5	3.3	1	1	0
10	12	9	0	5	10	0	1	0
10	12	9	0	5	8.7	1	1	0
10	12	9	0	5	7.3	1	1	0
10	12	9	0	5	2	1	1	0
10	12	9	0	5	2	0	0	0
10	12	9	0	5	4.7	1	1	0
10	12	9	0	5	3.3	1	1	0
10	12	9	0	5	8.7	0	0	0
10	12	9	0	5	4.7	1	1	0
10	12	9	0	5	6	0	0	0
10	12	9	0	5	4.7	0	0	0
10	12	9	0	5	7.3	0	0	0
10	12	9	0	5	8.7	1	0	0
10	12	9	0	5	7.3	0	0	0
10	12	9	0	5	2	1	1	1
10	12	9	0	5	2	1	1	0
10	12	9	0	5	4.7	1	1	0
10	12	9	0	5	10	1	0	0
10	12	9	0	5	3.3	0	0	0
10	12	9	0	5	6	0	0	0
10	12	9	0	5	7.3	1	1	0
10	12	9	0	5	8.7	0	1	0
10	12	9	0	5	2	1	1	0
10	12	9	0	5	7.3	0	1	0
10	12	9	0	5	10	1	0	0
10	12	9	0	5	4.7	0	0	0
10	12	9	0	5	3.3	0	0	0
10	12	9	0	5	10	1	0	0
10	12	9	0	5	10	1	0	0
10	12	9	0	5	3.3	1	1	0
10	12	9	0	5	10	0	1	0
10	12	9	0	5	10	0	1	0
10	12	9	0	5	6	0	0	0
10	12	9	0	5	3.3	1	1	0
10	12	9	0	5	7.3	1	0	0
10	12	9	0	5	3.3	0	0	0
10	12	9	0	5	10	0	1	0
10	12	9	0	5	8.7	0	0	0
10	12	9	0	5	2	0	0	0
10	12	9	0	5	6	1	1	0
10	12	9	0	5	3.3	0	0	0
10	12	9	0	5	2	1	1	0
10	12	9	0	5	2	1	1	0
10	12	9	0	5	8.7	0	0	0
10	12	9	0	5	8.7	0	0	0
10	12	9	0	5	2	0	0	0
10	12	9	0	5	6	0	0	0
10	12	9	0	5	6	0	0	0
10	12	9	0	5	7.3	1	1	0
10	12	9	0	5	4.7	1	1	0
10	12	9	0	5	6	0	0	0
10	12	9	0	5	4.7	0	0	0
10	12	9	0	5	7.3	0	0	0
10	12	9	0	5	4.7	0	0	0
10	12	9	0	5	6	0	0	0
10	12	9	0	5	4.7	1	1	0
10	12	9	0	5	10	1	1	0
10	12	9	0	5	8.7	1	0	0
10	12	9	0	5	4.7	1	1	0
10	12	9	0	5	2	1	1	0
10	12	9	0	5	7.3	1	1	0
10	12	9	0	5	3.3	1	1	1
10	12	9	0	5	3.3	0	0	0
10	12	9	1	5	7.3	1	1	0
10	12	9	1	5	10	1	0	0
10	12	9	1	5	7.3	1	1	0
10	12	9	1	5	10	0	1	0
10	12	9	1	5	6	1	1	0
10	12	9	1	5	3.3	1	1	0
10	12	9	1	5	4.7	1	1	0
10	12	9	1	5	6	0	1	0
10	12	9	1	5	3.3	1	1	0
10	12	9	1	5	3.3	1	1	0
10	12	9	1	5	6	0	1	0
10	12	9	1	5	8.7	0	1	0
10	12	9	1	5	10	1	0	0
10	12	9	1	5	7.3	0	1	0
10	12	9	1	5	7.3	1	0	0
10	12	9	1	5	8.7	0	1	0
10	12	9	1	5	6	0	0	0
10	12	9	1	5	7.3	1	0	0
10	12	9	1	5	4.7	0	0	0
10	12	9	1	5	4.7	0	0	0
10	12	9	1	5	6	0	1	0
10	12	9	1	5	4.7	1	1	0
10	12	9	1	5	3.3	0	0	0
10	12	9	1	5	7.3	1	1	0
10	12	9	1	5	6	0	0	0
10	12	9	1	5	10	1	0	0
10	12	9	1	5	7.3	1	0	0
10	12	9	1	5	4.7	0	0	0
10	12	9	1	5	2	0	0	0
10	12	9	1	5	3.3	0	0	0
10	12	9	1	5	2	1	1	0
10	12	9	1	5	2	0	0	0
10	12	9	1	5	2	0	0	0
10	12	9	1	5	8.7	0	1	0
10	12	9	1	5	2	0	0	0
10	12	9	1	5	8.7	1	0	0
10	12	9	1	5	6	0	1	0
10	12	9	1	5	4.7	1	1	0
10	12	9	1	5	8.7	1	0	0
10	12	9	1	5	10	1	0	0
10	12	9	1	5	4.7	1	1	0
10	12	9	1	5	10	1	0	0
10	12	9	1	5	8.7	0	1	0
10	12	9	1	5	2	0	0	0
10	12	9	1	5	4.7	1	1	0
10	12	9	1	5	6	0	0	0
10	12	9	1	5	7.3	1	1	0
10	12	9	1	5	4.7	0	0	0
10	12	9	1	5	3.3	1	1	0
10	12	9	1	5	10	1	0	0
10	12	9	1	5	3.3	1	1	0
10	12	9	1	5	6	1	1	0
10	12	9	1	5	10	0	1	0
10	12	9	1	5	10	0	1	0
10	12	9	1	5	2	1	1	0
10	12	9	1	5	7.3	0	1	0
10	12	9	1	5	2	0	0	0
10	12	9	1	5	6	1	1	0
10	12	9	1	5	8.7	0	1	0
10	12	9	1	5	8.7	0	1	0
10	12	9	1	5	10	0	1	0
10	12	9	1	5	8.7	0	1	0
10	12	9	1	5	7.3	1	0	0
10	12	9	1	5	2	0	0	0
10	12	9	1	5	3.3	1	1	0
10	12	9	1	5	4.7	1	1	0
10	12	9	1	5	3.3	0	0	0
10	12	9	1	5	3.3	0	0	0
10	12	9	1	5	2	1	1	0
10	12	9	1	5	8.7	0	1	0

## Sheet: sbj01
Condition
1		2		3		4		5		6		7		8
time	force	time	force	time	force	time	force	time	force	time	force	time	force	time	force
7	15	7	19	7	38	7	10	7	5	7	8	7	8	7	7
16	18	16	41	16	54	16	15	16	17	16	15	16	15	16	15
25	21	25	45	25	74	25	20	25	21	25	23	25	18	25	20
34	22	34	61	34	83	34	23	34	24	34	23	34	22	34	25
43	24	43	56	43	90	43	24	43	23	43	26	43	27	43	26
52	28	52	70	52	100	52	25	52	25	52	27	52	26	52	27
61	30	61	62	61	99	61	28	61	25	61	28	61	25	61	29
70	31	70	64	70	114	70	30	70	27	70	30	70	28	70	31
79	34	79	64	79	108	79	30	79	28	79	30	79	30	79	30
88	32	88	60	88	116	88	31	88	29	88	30	88	31	88	32
97	32	97	63	97	109	97	33	97	30	97	31	97	30	97	32
106	32	106	52	106	113	106	30	106	32	106	32	106	29	106	33
115	32	115	56	115	114	115	30	115	33	115	30	115	29	115	31
124	29	124	43	124	116	124	34	124	31	124	30	124	30	124	31
133	33	133	50	133	117	133	32	133	29	133	30	133	31	133	33
142	33	142	43	142	115	142	30	142	27	142	32	142	30	142	31
151	32	151	44	151	120	151	32	151	30	151	31	151	29	151	32
160	32	160	41	160	112	160	31	160	31	160	32	160	28	160	31
169	32	169	39	169	118	169	30	169	34	169	34	169	29	169	34
178	33	178	40	178	111	178	28	178	31	178	31	178	30	178	31
187	30	187	36	187	121	187	29	187	30	187	34	187	34	187	34
196	32	196	38	196	114	196	32	196	29	196	34	196	31	196	32
205	30	205	34	205	121	205	32	205	33	205	31	205	29	205	34
214	31	214	37	214	117	214	33	214	31	214	32	214	28	214	33
223	32	223	40	223	118	223	32	223	28	223	32	223	29	223	33
232	32	232	37	232	121	232	32	232	27	232	29	232	29	232	33
241	34	241	40	241	115	241	32	241	27	241	29	241	31	241	33
250	36	250	37	250	126	250	31	250	33	250	32	250	32	250	35
259	34	259	35	259	116	259	32	259	34	259	31	259	33	259	33
268	33	268	35	268	125	268	33	268	35	268	31	268	32	268	35
277	36	277	34	277	115	277	30	277	34	277	32	277	30	277	35
286	34	286	37	286	121	286	31	286	32	286	33	286	32	286	34
295	35	295	32	295	117	295	32	295	30	295	31	295	32	295	31
304	34	304	39	304	117	304	34	304	34	304	32	304	29	304	33
313	33	313	37	313	116	313	34	313	33	313	32	313	31	313	31
322	35	322	42	322	113	322	34	322	34	322	28	322	31	322	33
331	35	331	38	331	119	331	34	331	34	331	30	331	31	331	33
340	35	340	38	340	108	340	34	340	32	340	31	340	32	340	32
349	34	349	38	349	120	349	34	349	34	349	33	349	32	349	34
358	36	358	37	358	112	358	31	358	35	358	32	358	31	358	33
367	34	367	40	367	123	367	34	367	38	367	34	367	32	367	33
376	31	376	34	376	114	376	32	376	38	376	33	376	34	376	32
385	31	385	38	385	119	385	31	385	35	385	36	385	33	385	30
394	32	394	32	394	115	394	32	394	35	394	34	394	31	394	31
403	30	403	37	403	114	403	34	403	33	403	34	403	29	403	34
412	30	412	34	412	118	412	31	412	32	412	34	412	34	412	33
421	33	421	38	421	111	421	34	421	32	421	35	421	34	421	33
430	31	430	37	430	120	430	34	430	33	430	32	430	35	430	35
439	32	439	35	439	111	439	34	439	30	439	32	439	33	439	35
448	33	448	34	448	120	448	31	448	31	448	33	448	34	448	35
457	30	457	31	457	111	457	31	457	32	457	34	457	36	457	33
466	29	466	36	466	119	466	32	466	33	466	33	466	37	466	35
475	29	475	32	475	115	475	31	475	34	475	32	475	33	475	36
484	28	484	38	484	117	484	34	484	32	484	34	484	33	484	33
493	31	493	33	493	119	493	35	493	30	493	35	493	33	493	33
502	32	502	39	502	114	502	34	502	31	502	34	502	32	502	32
511	36	511	35	511	121	511	33	511	30	511	33	511	33	511	31
520	35	520	36	520	110	520	35	520	30	520	31	520	34	520	32
529	35	529	36	529	121	529	34	529	31	529	33	529	33	529	34
538	34	538	35	538	110	538	31	538	30	538	33	538	33	538	36
547	30	547	39	547	121	547	31	547	33	547	34	547	31	547	37
556	31	556	32	556	113	556	33	556	32	556	33	556	30	556	34
565	33	565	38	565	117	565	32	565	33	565	32	565	32	565	31
574	32	574	33	574	116	574	31	574	32	574	32	574	33	574	34
583	31	583	42	583	115	583	32	583	30	583	33	583	34	583	32
592	32	592	34	592	120	592	33	592	33	592	31	592	31	592	31
601	33	601	36	601	114	601	30	601	33	601	32	601	28	601	30
610	32	610	34	610	121	610	31	610	36	610	34	610	29	610	34
619	35	619	37	619	111	619	29	619	35	619	31	619	33	619	33
628	32	628	36	628	120	628	28	628	36	628	33	628	33	628	36
637	33	637	32	637	111	637	29	637	36	637	34	637	32	637	35
646	31	646	39	646	118	646	29	646	36	646	32	646	32	646	35
655	30	655	34	655	113	655	32	655	33	655	34	655	35	655	33
664	30	664	39	664	117	664	35	664	33	664	29	664	35	664	31
673	29	673	34	673	118	673	33	673	35	673	28	673	34	673	32
682	30	682	38	682	111	682	36	682	33	682	32	682	33	682	29
691	30	691	35	691	120	691	32	691	35	691	31	691	32	691	30
700	31	700	36	700	110	700	32	700	32	700	31	700	34	700	31
709	32	709	34	709	118	709	33	709	33	709	33	709	32	709	35
718	31	718	33	718	109	718	30	718	34	718	34	718	32	718	34
727	32	727	37	727	117	727	30	727	33	727	33	727	30	727	34
736	33	736	30	736	112	736	33	736	30	736	33	736	31	736	34
745	31	745	37	745	114	745	36	745	29	745	35	745	32	745	36
754	33	754	35	754	114	754	34	754	29	754	33	754	33	754	31
763	33	763	38	763	112	763	36	763	30	763	31	763	31	763	29
772	32	772	33	772	116	772	36	772	31	772	31	772	31	772	30
781	34	781	33	781	111	781	34	781	31	781	30	781	31	781	30
790	32	790	34	790	121	790	32	790	32	790	30	790	28	790	28
799	32	799	37	799	111	799	32	799	33	799	31	799	31	799	28
808	34	808	34	808	119	808	33	808	36	808	30	808	33	808	31
817	32	817	32	817	109	817	32	817	35	817	53	817	33	817	33
826	30	826	38	826	118	826	32	826	33	826	48	826	32	826	33
835	30	835	34	835	114	835	31	835	33	835	58	835	32	835	31
844	32	844	37	844	113	844	30	844	33	844	68	844	31	844	32
853	30	853	33	853	114	853	31	853	31	853	79	853	31	853	30
862	31	862	38	862	111	862	32	862	29	862	103	862	31	862	30
871	34	871	35	871	119	871	32	871	30	871	113	871	29	871	31
880	33	880	37	880	112	880	32	880	30	880	139	880	33	880	30
889	33	889	36	889	122	889	30	889	32	889	148	889	32	889	30
898	31	898	37	898	113	898	33	898	32	898	176	898	34	898	31
907	33	907	40	907	122	907	33	907	32	907	182	907	30	907	31
916	30	916	34	916	116	916	31	916	32	916	198	916	28	916	35
925	32	925	41	925	117	925	32	925	29	925	203	925	30	925	33
934	33	934	35	934	117	934	34	934	36	934	209	934	36	934	31
943	34	943	41	943	115	943	34	943	44	943	217	943	51	943	31
952	32	952	37	952	119	952	34	952	47	952	215	952	66	952	29
961	36	961	41	961	112	961	33	961	66	961	230	961	71	961	29
970	33	970	40	970	120	970	34	970	62	970	228	970	94	970	31
979	32	979	37	979	108	979	33	979	83	979	248	979	98	979	32
988	31	988	38	988	121	988	32	988	86	988	246	988	123	988	33
997	33	997	34	997	113	997	32	997	104	997	264	997	132	997	32
1006	30	1006	39	1006	119	1006	33	1006	112	1006	270	1006	160	1006	35
1015	29	1015	33	1015	118	1015	33	1015	130	1015	285	1015	172	1015	47
1024	30	1024	37	1024	117	1024	34	1024	144	1024	297	1024	188	1024	57
1033	29	1033	34	1033	118	1033	35	1033	157	1033	304	1033	202	1033	59
1042	31	1042	38	1042	111	1042	30	1042	183	1042	319	1042	204	1042	76
1051	32	1051	34	1051	118	1051	38	1051	194	1051	320	1051	213	1051	77
1060	31	1060	36	1060	108	1060	37	1060	221	1060	341	1060	204	1060	97
1069	29	1069	38	1069	119	1069	41	1069	230	1069	345	1069	214	1069	101
1078	32	1078	32	1078	110	1078	54	1078	252	1078	371	1078	200	1078	124
1087	30	1087	36	1087	120	1087	58	1087	261	1087	383	1087	206	1087	129
1096	32	1096	30	1096	114	1096	78	1096	281	1096	406	1096	196	1096	147
1105	32	1105	36	1105	118	1105	81	1105	302	1105	422	1105	196	1105	156
1114	32	1114	31	1114	114	1114	105	1114	328	1114	439	1114	198	1114	166
1123	31	1123	36	1123	111	1123	109	1123	375	1123	460	1123	203	1123	181
1132	31	1132	36	1132	119	1132	133	1132	427	1132	474	1132	226	1132	186
1141	31	1141	37	1141	112	1141	146	1141	513	1141	506	1141	243	1141	207
1150	33	1150	35	1150	120	1150	162	1150	592	1150	524	1150	289	1150	215
1159	33	1159	32	1159	111	1159	176	1159	696	1159	569	1159	315	1159	244
1168	30	1168	35	1168	121	1168	183	1168	788	1168	598	1168	362	1168	265
1177	29	1177	34	1177	111	1177	201	1177	900	1177	654	1177	399	1177	311
1186	28	1186	36	1186	118	1186	203	1186	997	1186	702	1186	462	1186	349
1195	28	1195	30	1195	114	1195	225	1195	1098	1195	762	1195	524	1195	397
1204	32	1204	37	1204	113	1204	229	1204	1213	1204	819	1204	603	1204	443
1213	32	1213	34	1213	119	1213	249	1213	1318	1213	876	1213	706	1213	487
1222	33	1222	37	1222	114	1222	251	1222	1441	1222	951	1222	822	1222	540
1231	33	1231	34	1231	119	1231	261	1231	1567	1231	1017	1231	979	1231	584
1240	34	1240	34	1240	110	1240	263	1240	1725	1240	1109	1240	1154	1240	654
1249	35	1249	34	1249	122	1249	262	1249	1880	1249	1179	1249	1382	1249	703
1258	32	1258	33	1258	111	1258	264	1258	2051	1258	1268	1258	1612	1258	780
1267	31	1267	37	1267	121	1267	249	1267	2201	1267	1332	1267	1884	1267	847
1276	30	1276	33	1276	112	1276	250	1276	2368	1276	1402	1276	2159	1276	939
1285	30	1285	38	1285	115	1285	232	1285	2529	1285	1469	1285	2461	1285	1030
1294	30	1294	32	1294	116	1294	234	1294	2695	1294	1538	1294	2775	1294	1135
1303	34	1303	37	1303	114	1303	219	1303	2880	1303	1608	1303	3093	1303	1248
1312	32	1312	35	1312	121	1312	227	1312	3045	1312	1668	1312	3425	1312	1357
1321	33	1321	38	1321	112	1321	214	1321	3222	1321	1740	1321	3738	1321	1487
1330	32	1330	34	1330	121	1330	209	1330	3376	1330	1802	1330	4056	1330	1600
1339	31	1339	32	1339	111	1339	204	1339	3549	1339	1900	1339	4343	1339	1723
1348	31	1348	35	1348	120	1348	195	1348	3706	1348	1988	1348	4641	1348	1818
1357	31	1357	34	1357	113	1357	197	1357	3888	1357	2110	1357	4918	1357	1924
1366	31	1366	40	1366	118	1366	183	1366	4048	1366	2226	1366	5205	1366	2009
1375	32	1375	34	1375	114	1375	192	1375	4216	1375	2351	1375	5463	1375	2099
1384	32	1384	41	1384	116	1384	184	1384	4375	1384	2478	1384	5704	1384	2185
1393	31	1393	36	1393	118	1393	198	1393	4530	1393	2610	1393	5927	1393	2277
1402	35	1402	39	1402	111	1402	200	1402	4694	1402	2760	1402	6131	1402	2387
1411	34	1411	37	1411	120	1411	216	1411	4842	1411	2892	1411	6345	1411	2492
1420	35	1420	37	1420	111	1420	226	1420	5017	1420	3048	1420	6531	1420	2624
1429	33	1429	37	1429	122	1429	236	1429	5178	1429	3192	1429	6727	1429	2738
1438	33	1438	33	1438	110	1438	254	1438	5360	1438	3366	1438	6895	1438	2883
1447	31	1447	36	1447	120	1447	257	1447	5517	1447	3525	1447	7083	1447	3015
1456	29	1456	33	1456	114	1456	274	1456	5680	1456	3713	1456	7266	1456	3161
1465	31	1465	41	1465	117	1465	276	1465	5837	1465	3893	1465	7462	1465	3296
1474	29	1474	35	1474	118	1474	299	1474	5975	1474	4067	1474	7653	1474	3436
1483	32	1483	39	1483	113	1483	303	1483	6128	1483	4235	1483	7832	1483	3588
1492	31	1492	37	1492	119	1492	327	1492	6261	1492	4383	1492	8008	1492	3741
1501	34	1501	39	1501	113	1501	338	1501	6401	1501	4550	1501	8149	1501	3912
1510	33	1510	37	1510	121	1510	360	1510	6512	1510	4699	1510	8284	1510	4064
1519	30	1519	35	1519	112	1519	396	1519	6652	1519	4861	1519	8385	1519	4238
1528	30	1528	37	1528	121	1528	432	1528	6781	1528	5015	1528	8497	1528	4399
1537	33	1537	33	1537	111	1537	487	1537	6933	1537	5201	1537	8582	1537	4576
1546	32	1546	38	1546	118	1546	530	1546	7084	1546	5373	1546	8672	1546	4730
1555	32	1555	32	1555	116	1555	597	1555	7246	1555	5555	1555	8754	1555	4874
1564	34	1564	39	1564	116	1564	648	1564	7414	1564	5741	1564	8823	1564	5006
1573	32	1573	35	1573	121	1573	717	1573	7570	1573	5926	1573	8884	1573	5120
1582	34	1582	40	1582	115	1582	777	1582	7739	1582	6122	1582	8923	1582	5245
1591	37	1591	34	1591	123	1591	846	1591	7886	1591	6305	1591	8967	1591	5358
1600	35	1600	35	1600	115	1600	914	1600	8046	1600	6497	1600	8989	1600	5490
1609	32	1609	37	1609	124	1609	987	1609	8177	1609	6662	1609	9028	1609	5600
1618	33	1618	37	1618	113	1618	1084	1618	8320	1618	6828	1618	9038	1618	5726
1627	45	1627	39	1627	120	1627	1177	1627	8436	1627	6978	1627	9060	1627	5821
1636	70	1636	33	1636	113	1636	1298	1636	8542	1636	7126	1636	9066	1636	5925
1645	84	1645	40	1645	118	1645	1403	1645	8626	1645	7260	1645	9071	1645	6030
1654	126	1654	35	1654	117	1654	1522	1654	8689	1654	7386	1654	9066	1654	6139
1663	157	1663	39	1663	111	1663	1627	1663	8741	1663	7508	1663	9048	1663	6247
1672	210	1672	35	1672	118	1672	1745	1672	8762	1672	7608	1672	9023	1672	6337
1681	252	1681	34	1681	108	1681	1866	1681	8792	1681	7725	1681	8970	1681	6426
1690	316	1690	33	1690	114	1690	2013	1690	8798	1690	7821	1690	8934	1690	6481
1699	368	1699	37	1699	106	1699	2177	1699	8805	1699	7939	1699	8884	1699	6544
1708	418	1708	38	1708	116	1708	2346	1708	8791	1708	8034	1708	8853	1708	6584
1717	461	1717	32	1717	108	1717	2545	1717	8786	1717	8139	1717	8806	1717	6634
1726	497	1726	39	1726	115	1726	2729	1726	8763	1726	8230	1726	8773	1726	6656
1735	538	1735	33	1735	111	1735	2923	1735	8734	1735	8316	1735	8726	1735	6668
1744	556	1744	39	1744	111	1744	3097	1744	8707	1744	8403	1744	8680	1744	6668
1753	586	1753	33	1753	114	1753	3284	1753	8669	1753	8470	1753	8631	1753	6646
1762	589	1762	36	1762	107	1762	3451	1762	8637	1762	8548	1762	8566	1762	6610
1771	598	1771	36	1771	115	1771	3620	1771	8579	1771	8614	1771	8510	1771	6537
1780	576	1780	35	1780	107	1780	3782	1780	8535	1780	8694	1780	8431	1780	6457
1789	551	1789	35	1789	116	1789	3930	1789	8472	1789	8749	1789	8367	1789	6331
1798	512	1798	32	1798	107	1798	4080	1798	8422	1798	8805	1798	8277	1798	6197
1807	447	1807	39	1807	117	1807	4206	1807	8352	1807	8845	1807	8196	1807	6026
1816	355	1816	36	1816	113	1816	4344	1816	8289	1816	8900	1816	8100	1816	5859
1825	266	1825	40	1825	117	1825	4464	1825	8220	1825	8957	1825	8005	1825	5696
1834	202	1834	32	1834	117	1834	4596	1834	8152	1834	9021	1834	7896	1834	5527
1843	157	1843	36	1843	114	1843	4707	1843	8101	1843	9095	1843	7766	1843	5349
1852	122	1852	35	1852	121	1852	4825	1852	8036	1852	9165	1852	7639	1852	5140
1861	99	1861	39	1861	110	1861	4932	1861	7983	1861	9250	1861	7491	1861	4930
1870	83	1870	37	1870	120	1870	5041	1870	7919	1870	9306	1870	7357	1870	4695
1879	68	1879	34	1879	110	1879	5154	1879	7873	1879	9376	1879	7200	1879	4468
1888	59	1888	38	1888	120	1888	5260	1888	7804	1888	9425	1888	7064	1888	4231
1897	54	1897	33	1897	115	1897	5380	1897	7749	1897	9484	1897	6913	1897	4039
1906	49	1906	39	1906	119	1906	5478	1906	7688	1906	9534	1906	6769	1906	3864
1915	43	1915	34	1915	119	1915	5586	1915	7632	1915	9595	1915	6611	1915	3719
1924	41	1924	39	1924	116	1924	5656	1924	7581	1924	9655	1924	6447	1924	3592
1933	58	1933	36	1933	123	1933	5728	1933	7520	1933	9707	1933	6277	1933	3466
1942	72	1942	40	1942	115	1942	5777	1942	7469	1942	9769	1942	6072	1942	3355
1951	103	1951	36	1951	124	1951	5827	1951	7403	1951	9806	1951	5857	1951	3240
1960	119	1960	34	1960	117	1960	5864	1960	7358	1960	9855	1960	5600	1960	3161
1969	146	1969	37	1969	121	1969	5888	1969	7296	1969	9878	1969	5345	1969	3080
1978	169	1978	35	1978	112	1978	5909	1978	7252	1978	9915	1978	5051	1978	3034
1987	184	1987	38	1987	122	1987	5908	1987	7192	1987	9936	1987	4763	1987	2992
1996	206	1996	32	1996	115	1996	5914	1996	7143	1996	9970	1996	4467	1996	2978
2005	216	2005	40	2005	119	2005	5883	2005	7096	2005	9991	2005	4178	2005	2967
2014	237	2014	38	2014	117	2014	5861	2014	7056	2014	10001	2014	3879	2014	2960
2023	227	2023	43	2023	113	2023	5814	2023	7031	2023	10014	2023	3566	2023	2968
2032	222	2032	39	2032	120	2032	5775	2032	6988	2032	10010	2032	3257	2032	2975
2041	188	2041	37	2041	111	2041	5721	2041	6962	2041	10017	2041	2931	2041	3000
2050	159	2050	36	2050	121	2050	5665	2050	6923	2050	9996	2050	2636	2050	3007
2059	127	2059	35	2059	113	2059	5603	2059	6902	2059	9992	2059	2335	2059	3025
2068	97	2068	39	2068	122	2068	5527	2068	6852	2068	9963	2068	2064	2068	3018
2077	81	2077	32	2077	116	2077	5462	2077	6809	2077	9945	2077	1783	2077	3023
2086	69	2086	35	2086	118	2086	5374	2086	6742	2086	9916	2086	1529	2086	3018
2095	59	2095	30	2095	114	2095	5302	2095	6667	2095	9890	2095	1287	2095	3024
2104	49	2104	38	2104	115	2104	5215	2104	6585	2104	9862	2104	1058	2104	3041
2113	63	2113	33	2113	118	2113	5144	2113	6483	2113	9822	2113	854	2113	3054
2122	80	2122	36	2122	111	2122	5051	2122	6393	2122	9796	2122	672	2122	3078
2131	138	2131	35	2131	119	2131	4972	2131	6288	2131	9749	2131	533	2131	3075
2140	197	2140	35	2140	109	2140	4892	2140	6195	2140	9727	7	10	2140	3079
2149	274	2149	35	2149	118	2149	4804	2149	6082	2149	9689	16	22	2149	3044
2158	348	2158	33	2158	108	2158	4732	2158	5982	2158	9669	25	25	2158	3019
2167	421	2167	37	2167	117	2167	4645	2167	5869	2167	9631	34	28	2167	2966
2176	503	2176	30	2176	112	2176	4586	2176	5763	2176	9598	43	31	2176	2916
2185	558	2185	40	2185	113	2185	4514	2185	5649	2185	9557	52	32	2185	2865
2194	614	2194	33	2194	116	2194	4462	2194	5520	2194	9514	61	29	2194	2825
2203	667	2203	38	2203	111	2203	4390	2203	5398	2203	9480	70	29	2203	2794
2212	734	2212	36	2212	117	2212	4329	2212	5250	2212	9432	79	30	2212	2744
2221	721	2221	38	2221	109	2221	4264	2221	5113	2221	9403	88	31	2221	2704
2230	670	2230	37	2230	120	2230	4193	2230	4964	2230	9363	97	33	2230	2638
2239	568	2239	33	2239	110	2239	4124	2239	4851	2239	9344	106	34	2239	2596
2248	464	2248	35	2248	120	2248	4042	2248	4708	2248	9311	115	34	2248	2529
2257	374	2257	32	2257	112	2257	3970	2257	4572	2257	9299	124	34	2257	2469
2266	295	2266	38	2266	118	2266	3874	2266	4442	2266	9277	133	32	2266	2388
2275	249	2275	32	2275	113	2275	3789	2275	4311	2275	9258	142	30	2275	2298
2284	202	2284	36	2284	111	2284	3681	2284	4183	2284	9233	151	30	2284	2201
2293	181	2293	33	2293	116	2293	3584	2293	4031	2293	9199	160	33	2293	2091
2302	148	2302	39	2302	109	2302	3476	2302	3886	2302	9179	169	33	2302	2000
2311	137	2311	36	2311	119	2311	3368	2311	3714	2311	9133	178	36	2311	1899
2320	120	2320	33	2320	108	2320	3256	2320	3553	2320	9095	187	34	2320	1824
2329	122	2329	36	2329	118	2329	3140	2329	3358	2329	9030	196	31	2329	1719
2338	127	2338	35	2338	110	2338	3030	2338	3172	2338	8977	205	29	2338	1644
2347	138	2347	38	2347	117	2347	2903	2347	2950	2347	8907	214	27	2347	1556
2356	160	2356	31	2356	115	2356	2790	2356	2732	2356	8851	223	29	2356	1478
2365	167	2365	38	2365	116	2365	2654	2365	2519	2365	8799	232	31	2365	1401
2374	193	2374	35	2374	117	2374	2536	2374	2336	2374	8747	241	31	2374	1326
2383	194	2383	39	2383	113	2383	2412	2383	2163	2383	8704	250	31	2383	1255
2392	207	2392	36	2392	120	2392	2307	2392	1995	2392	8633	259	31	2392	1166
2401	200	2401	37	2401	112	2401	2192	2401	1866	2401	8575	268	30	2401	1094
2410	209	2410	40	2410	122	2410	2086	2410	1739	2410	8490	277	32	2410	1000
2419	208	2419	37	2419	112	2419	1990	2419	1649	2419	8423	286	33	2419	924
2428	210	2428	39	2428	124	2428	1867	2428	1546	2428	8335	295	34	2428	832
2437	215	2437	33	2437	113	2437	1760	2437	1468	2437	8259	304	33	2437	766
2446	213	2446	40	2446	118	2446	1628	2446	1389	2446	8171	313	33	2446	689
2455	228	2455	38	2455	118	2455	1500	2455	1316	2455	8081	322	33	2455	618
2464	229	2464	42	2464	115	2464	1346	2464	1247	2464	7994	331	32	2464	556
2473	247	2473	37	2473	120	2473	1194	2473	1160	2473	7882	340	31	2473	491
2482	242	2482	40	2482	115	2482	1029	2482	1087	2482	7775	349	32	2482	444
2491	253	2491	37	2491	122	2491	875	2491	980	2491	7634	358	30	2491	386
2500	250	2500	36	2500	112	2500	728	2500	890	2500	7481	367	30	2500	355
2509	259	2509	34	2509	120	2509	590	2509	791	2509	7272	376	34	2509	309
2518	262	2518	31	2518	107	7	13	2518	717	2518	7044	385	32	2518	317
2527	265	2527	38	2527	116	16	17	2527	624	2527	6760	394	32	2527	347
2536	283	2536	33	2536	113	25	20	2536	543	2536	6461	403	33	2536	375
2545	288	2545	41	2545	111	34	22	7	19	2545	6139	412	32	2545	386
2554	302	2554	35	2554	115	43	22	16	21	2554	5784	421	32	2554	387
2563	294	2563	38	2563	111	52	27	25	24	2563	5413	430	32	2563	391
2572	318	2572	36	2572	118	61	28	34	25	2572	5009	439	33	2572	371
2581	323	2581	37	2581	110	70	31	43	26	2581	4614	448	33	2581	362
2590	334	2590	34	2590	121	79	33	52	28	2590	4215	457	32	2590	331
2599	326	2599	31	2599	109	88	32	61	30	2599	3851	466	34	2599	316
2608	319	2608	35	2608	119	97	31	70	28	2608	3489	475	34	2608	284
2617	312	2617	33	2617	111	106	30	79	30	2617	3161	484	33	2617	263
2626	295	2626	35	2626	114	115	31	88	29	2626	2840	493	34	2626	230
2635	288	2635	29	2635	114	124	31	97	33	2635	2545	502	32	2635	200
2644	263	2644	38	2644	111	133	31	106	32	2644	2282	511	30	2644	177
2653	258	2653	35	2653	117	142	31	115	31	2653	2032	520	31	2653	150
2662	235	2662	36	2662	111	151	32	124	29	2662	1818	529	31	2662	139
2671	240	2671	34	2671	119	160	32	133	29	2671	1597	538	31	2671	117
2680	242	2680	32	2680	111	169	31	142	29	2680	1432	547	35	2680	118
2689	261	2689	33	2689	121	178	32	151	32	2689	1262	556	34	2689	97
2698	278	2698	32	2698	110	187	29	160	34	2698	1123	565	33	2698	94
2707	291	2707	37	2707	118	196	29	169	34	2707	995	574	33	2707	80
2716	305	2716	33	2716	114	205	27	178	32	2716	891	583	30	2716	78
2725	274	2725	37	2725	115	214	29	187	31	2725	792	592	30	2725	71
2734	254	2734	32	2734	120	223	31	196	30	2734	709	601	30	2734	62
2743	223	2743	33	2743	114	232	32	205	30	2743	644	610	31	2743	62
2752	227	2752	32	2752	119	241	33	214	30	2752	579	619	33	2752	50
2761	219	2761	36	2761	109	250	33	223	30	2761	547	628	33	2761	53
2770	221	2770	35	2770	123	259	31	232	29	2770	500	637	33	2770	44
2779	207	2779	32	2779	111	268	33	241	31	7	11	646	34	2779	49
2788	200	2788	38	2788	120	277	33	250	30	16	20	655	31	2788	42
2797	223	2797	37	2797	112	286	33	259	33	25	24	664	30	2797	40
2806	245	2806	41	2806	117	295	32	268	34	34	28	673	29	2806	35
2815	293	2815	35	2815	119	304	32	277	34	43	28	682	31	2815	34
2824	319	2824	40	2824	114	313	30	286	30	52	30	691	32	2824	30
2833	354	2833	36	2833	120	322	29	295	30	61	30	700	33	2833	28
2842	373	2842	42	2842	115	331	30	304	30	70	30	709	37	2842	31
2851	390	2851	37	2851	123	340	32	313	28	79	31	718	32	2851	29
2860	378	2860	36	2860	112	349	33	322	30	88	32	727	37	2860	33
2869	366	2869	37	2869	120	358	33	331	33	97	33	736	44	2869	29
2878	342	2878	36	2878	111	367	32	340	35	106	34	745	56	2878	32
2887	315	2887	40	2887	119	376	31	349	35	115	34	754	72	2887	31
2896	297	2896	33	2896	113	385	29	358	30	124	35	763	83	2896	35
2905	272	2905	39	2905	115	394	33	367	30	133	32	772	108	2905	35
2914	270	2914	35	2914	119	403	31	376	32	142	30	781	115	2914	33
2923	253	2923	38	2923	114	412	29	385	30	151	33	790	142	2923	41
2932	262	2932	33	2932	122	421	30	394	30	160	33	799	145	2932	36
2941	260	2941	36	2941	112	430	31	403	32	169	32	808	165	2941	44
2950	262	2950	36	2950	124	439	30	412	31	178	33	817	168	2950	37
2959	254	2959	35	2959	113	448	32	421	33	187	34	826	176	2959	46
2968	243	2968	37	2968	118	457	33	430	33	196	33	835	177	2968	40
2977	228	2977	31	2977	111	466	30	439	34	205	33	844	170	2977	45
2986	196	2986	38	2986	115	475	30	448	33	214	32	853	172	2986	48
2995	179	2995	33	2995	115	484	31	457	34	223	31	862	153	2995	48
3004	150	3004	39	3004	117	493	34	466	35	232	32	871	153	3004	52
3013	144	3013	35	3013	121	502	33	475	32	241	32	880	135	3013	48
3022	125	3022	36	3022	111	511	32	484	30	250	31	889	138	3022	62
3031	123	3031	36	3031	118	520	34	493	31	259	30	898	128	3031	58
3040	112	3040	37	3040	107	529	32	502	31	268	30	907	129	3040	69
3049	109	3049	38	3049	117	538	30	511	30	277	31	916	120	3049	62
3058	110	3058	33	3058	111	547	31	520	32	286	33	925	117	3058	73
3067	107	3067	40	3067	117	556	29	529	32	295	32	934	126	3067	67
3076	118	3076	33	3076	115	565	30	538	35	304	31	943	126	3076	72
3085	118	3085	39	3085	116	574	29	547	33	313	30	952	137	3085	71
3094	139	3094	35	3094	118	583	31	556	33	322	29	961	135	3094	67
3103	145	3103	39	3103	113	592	30	565	33	331	28	970	151	3103	74
3112	167	3112	35	3112	121	601	29	574	32	340	29	979	153	3112	68
3121	170	3121	34	3121	108	610	28	583	32	349	31	988	181	3121	81
3130	180	3130	35	3130	122	619	29	592	31	358	34	997	198	3130	77
3139	187	3139	34	3139	111	628	29	601	31	367	37	1006	228	3139	89
3148	197	3148	38	3148	120	637	32	610	32	376	35	1015	254	3148	82
3157	212	3157	32	3157	114	646	34	619	34	385	33	1024	290	3157	89
3166	217	3166	37	3166	118	655	33	628	33	394	33	1033	349	3166	83
3175	228	3175	32	3175	117	664	32	637	31	403	32	1042	401	3175	78
3184	224	3184	39	3184	115	673	31	646	32	412	30	1051	479	3184	78
3193	237	3193	35	3193	120	682	33	655	34	421	30	1060	544	3193	64
3202	227	3202	36	3202	113	691	35	664	33	430	30	1069	636	3202	68
3211	235	3211	37	3211	122	700	35	673	31	439	30	1078	720	3211	56
3220	230	3220	38	3220	109	709	37	682	32	448	30	1087	830	3220	60
3229	235	3229	41	3229	119	718	34	691	31	457	31	1096	951	3229	50
3238	238	3238	34	3238	111	727	33	700	32	466	30	1105	1092	3238	55
3247	236	3247	40	3247	117	736	32	709	32	475	31	1114	1255	3247	49
3256	250	3256	38	3256	116	745	32	718	31	484	34	1123	1423	3256	53
3265	262	3265	41	3265	116	754	34	727	28	493	35	1132	1625	3265	52
3274	297	3274	35	3274	120	763	32	736	31	502	29	1141	1839	3274	48
3283	309	3283	37	3283	114	772	31	745	32	511	28	1150	2105	3283	49
3292	331	3292	35	3292	121	781	32	754	29	520	28	1159	2385	3292	40
3301	319	3301	36	3301	112	790	34	763	29	529	29	1168	2697	3301	50
3310	320	3310	35	3310	122	799	36	772	30	538	30	1177	2999	3310	41
3319	314	3319	32	3319	112	808	36	781	31	547	31	1186	3308	3319	48
3328	300	3328	34	3328	119	817	32	790	31	556	30	1195	3600	3328	43
3337	287	3337	30	3337	113	826	31	799	32	565	30	1204	3872	3337	45
3346	267	3346	37	3346	116	835	32	808	33	574	27	1213	4139	3346	41
3355	272	3355	34	3355	116	844	43	817	32	583	27	1222	4393	3355	37
3364	274	3364	38	3364	113	853	57	826	31	592	31	1231	4675	3364	40
3373	311	3373	34	3373	119	862	61	835	30	601	33	1240	4952	3373	36
3382	341	3382	36	3382	112	871	82	844	31	610	33	1249	5258	3382	40
3391	392	3391	36	3391	121	880	80	853	30	619	32	1258	5555	3391	35
3400	425	3400	38	3400	111	889	102	862	31	628	31	1267	5872	3400	38
3409	455	3409	41	3409	119	898	106	871	31	637	30	1276	6184	3409	36
3418	482	3418	35	3418	110	907	124	880	32	646	33	1285	6486	3418	35
3427	500	3427	41	3427	118	916	137	889	33	655	34	1294	6788	3427	34
3436	516	3436	36	3436	114	925	155	898	33	664	35	1303	7063	3436	33
3445	518	3445	42	3445	114	934	172	907	32	673	33	1312	7333	3445	33
3454	498	3454	41	3454	119	943	182	916	30	682	29	1321	7568	3454	31
3463	437	3463	43	3463	113	952	204	925	30	691	28	1330	7811	3463	31
3472	430	3472	40	3472	121	961	203	934	30	700	28	1339	8026	3472	33
3481	440	3481	38	3481	111	970	218	943	28	709	29	1348	8249	3481	31
3490	435	3490	39	3490	121	979	205	952	30	718	30	1357	8454	3490	33
3499	417	3499	35	3499	112	988	206	961	31	727	31	1366	8649	3499	34
3508	420	3508	37	3508	118	997	192	970	30	736	28	1375	8823	3508	36
3517	438	3517	33	3517	112	1006	184	979	29	745	27	1384	8987	3517	33
3526	436	3526	38	3526	116	1015	181	988	31	754	27	1393	9144	3526	35
3535	423	3535	33	3535	114	1024	185	997	33	763	28	1402	9264	3535	34
3544	376	3544	39	3544	112	1033	205	1006	35	772	26	1411	9382	3544	32
3553	350	3553	35	3553	120	1042	216	1015	33	781	28	1420	9452	3553	33
3562	313	3562	36	3562	109	1051	249	1024	33	790	32	1429	9523	3562	32
3571	298	3571	34	3571	121	1060	263	1033	31	799	31	1438	9563	3571	34
3580	291	3580	34	3580	109	1069	299	1042	33	808	33	1447	9600	3580	31
3589	292	3589	36	3589	120	1078	326	1051	33	817	32	1456	9623	3589	35
3598	299	3598	35	3598	112	1087	382	1060	35	826	32	1465	9641	3598	34
3607	290	3607	39	3607	116	1096	446	1069	47	835	35	1474	9651	3607	32
3616	288	3616	32	3616	115	1105	544	1078	54	844	50	1483	9634	3616	34
3625	272	3625	37	3625	114	1114	673	1087	68	853	60	1492	9614	3625	32
3634	277	3634	33	3634	115	1123	813	1096	78	862	69	1501	9555	3634	31
3643	262	3643	37	3643	110	1132	990	1105	98	871	92	1510	9498	3643	31
3652	270	3652	37	3652	121	1141	1168	1114	122	880	103	1519	9402	3652	33
3661	267	3661	35	3661	111	1150	1384	1123	135	889	136	1528	9303	3661	33
3670	278	3670	36	3670	120	1159	1590	1132	164	898	151	1537	9182	3670	32
3679	287	3679	34	3679	110	1168	1836	1141	174	907	192	1546	9059	3679	34
3688	299	3688	38	3688	119	1177	2079	1150	202	916	219	1555	8932	3688	33
3697	326	3697	33	3697	114	1186	2343	1159	212	925	252	1564	8788	3697	32
3706	338	3706	41	3706	115	1195	2628	1168	238	934	284	1573	8644	3706	31
3715	364	3715	35	3715	117	1204	2915	1177	243	943	310	1582	8474	3715	34
3724	373	3724	42	3724	111	1213	3226	1186	253	952	344	1591	8318	3724	33
3733	406	3733	36	3733	119	1222	3525	1195	261	961	376	1600	8139	3733	34
3742	429	3742	35	3742	111	1231	3850	1204	256	970	425	1609	7976	3742	33
3751	465	3751	36	3751	119	1240	4157	1213	258	979	464	1618	7800	3751	34
3760	485	3760	35	3760	108	1249	4486	1222	240	988	532	1627	7649	3760	33
3769	509	3769	38	3769	119	1258	4796	1231	237	997	580	1636	7496	3769	33
3778	536	3778	32	3778	112	1267	5118	1240	215	1006	648	1645	7338	3778	33
3787	556	3787	37	3787	119	1276	5428	1249	218	1015	717	1654	7177	3787	33
3796	588	3796	32	3796	114	1285	5733	1258	206	1024	802	1663	6996	3796	31
3805	603	3805	39	3805	112	1294	6033	1267	203	1033	900	1672	6827	3805	30
3814	641	3814	33	3814	115	1303	6313	1276	189	1042	1015	1681	6642	3814	31
3823	655	3823	37	3823	110	1312	6596	1285	178	1051	1179	1690	6477	3823	29
3832	687	3832	33	3832	120	1321	6847	1294	163	1060	1364	1699	6292	3832	30
3841	706	3841	32	3841	109	1330	7101	1303	139	1069	1610	1708	6126	3841	29
3850	733	3850	37	3850	119	1339	7323	1312	132	1078	1867	1717	5949	3850	30
3859	755	3859	50	3859	109	1348	7551	1321	107	1087	2165	1726	5777	3859	28
3868	773	3868	50	3868	118	1357	7750	1330	107	1096	2465	1735	5602	3868	29
3877	802	3877	72	3877	112	1366	7952	1339	90	1105	2774	1744	5419	3877	29
3886	818	3886	77	3886	111	1375	8139	1348	98	1114	3085	1753	5253	3886	27
3895	851	3895	104	3895	112	1384	8295	1357	93	1123	3403	1762	5082	3895	27
3904	863	3904	115	3904	106	1393	8434	1366	92	1132	3732	1771	4929	3904	27
3913	899	3913	140	3913	116	1402	8532	1375	102	1141	4059	1780	4752	3913	28
3922	927	3922	155	3922	108	1411	8626	1384	103	1150	4408	1789	4590	3922	27
3931	980	3931	167	3931	118	1420	8684	1393	115	1159	4736	1798	4406	3931	29
3940	1031	3940	183	3940	109	1429	8744	1402	109	1168	5064	1807	4222	3940	33
3949	1085	3949	185	3949	118	1438	8770	1411	125	1177	5355	1816	4039	3949	34
3958	1147	3958	204	3958	113	1447	8798	1420	116	1186	5643	1825	3874	3958	33
3967	1196	3967	211	3967	117	1456	8804	1429	127	1195	5886	1834	3725	3967	32
3976	1258	3976	237	3976	112	1465	8797	1438	120	1204	6133	1843	3568	3976	30
3985	1299	3985	240	3985	113	1474	8775	1447	122	1213	6367	1852	3417	3985	31
3994	1366	3994	257	3994	115	1483	8727	1456	121	1222	6588	1861	3240	3994	32
4003	1419	4003	251	4003	109	1492	8691	1465	117	1231	6807	1870	3087	4003	31
4012	1498	4012	246	4012	121	1501	8639	1474	123	1240	6988	1879	2922	4012	34
4021	1567	4021	233	4021	111	1510	8603	1483	116	1249	7179	1888	2787	4021	33
4030	1652	4030	213	4030	120	1519	8549	1492	133	1258	7344	1897	2657	4030	35
4039	1736	4039	200	4039	110	1528	8515	1501	128	1267	7514	1906	2541	4039	33
4048	1814	4048	174	4048	118	1537	8465	1510	145	1276	7660	1915	2430	4048	34
4057	1906	4057	174	4057	110	1546	8412	1519	149	1285	7805	1924	2311	4057	32
4066	1986	4066	161	4066	115	1555	8341	1528	167	1294	7931	1933	2201	4066	29
4075	2080	4075	181	4075	116	1564	8251	1537	173	1303	8035	1942	2074	4075	31
4084	2159	4084	187	4084	111	1573	8167	1546	188	1312	8126	1951	1962	4084	35
4093	2270	4093	208	4093	116	1582	8072	1555	206	1321	8192	1960	1831	4093	34
4102	2362	4102	225	4102	107	1591	7990	1564	208	1330	8258	1969	1719	4102	31
4111	2475	4111	242	4111	116	1600	7888	1573	224	1339	8301	1978	1595	4111	36
4120	2579	4120	259	4120	108	1609	7804	1582	230	1348	8365	1987	1492	4120	34
4129	2695	4129	263	4129	117	1618	7700	1591	261	1357	8411	1996	1394	4129	34
4138	2825	4138	284	4138	110	1627	7605	1600	270	1366	8479	2005	1310	4138	33
4147	2948	4147	285	4147	114	1636	7500	1609	301	1375	8546	2014	1239	4147	32
4156	3083	4156	311	4156	110	1645	7404	1618	322	1384	8630	2023	1165	4156	33
4165	3196	4165	320	4165	110	1654	7302	1627	353	1393	8719	2032	1113	4165	29
4174	3326	4174	346	4174	115	1663	7179	1636	381	1402	8795	2041	1051	4174	32
4183	3434	4183	358	4183	108	1672	7065	1645	409	1411	8880	2050	1011	4183	30
4192	3566	4192	372	4192	118	1681	6928	1654	453	1420	8947	2059	956	4192	33
4201	3694	4201	383	4201	108	1690	6797	1663	488	1429	9028	2068	913	4201	32
4210	3831	4210	397	4210	117	1699	6637	1672	548	1438	9088	2077	861	4210	34
4219	3961	4219	434	4219	108	1708	6487	1681	616	1447	9162	2086	814	4219	33
4228	4089	4228	475	4228	115	1717	6316	1690	731	1456	9214	2095	771	4228	35
4237	4231	4237	557	4237	114	1726	6141	1699	855	1465	9266	2104	721	4237	32
4246	4370	4246	639	4246	116	1735	5947	1708	1032	1474	9308	2113	684	4246	32
4255	4546	4255	767	4255	117	1744	5740	1717	1239	1483	9343	2122	628	4255	31
4264	4714	4264	903	4264	113	1753	5545	1726	1468	1492	9381	2131	587	4264	31
4273	4901	4273	1075	4273	119	1762	5324	1735	1722	1501	9406	2140	522	4273	30
4282	5074	4282	1251	4282	109	1771	5115	1744	1985	1510	9446	7	7	4282	30
4291	5268	4291	1450	4291	119	1780	4889	1753	2283	1519	9469	16	20	4291	31
4300	5458	4300	1668	4300	109	1789	4689	1762	2565	1528	9512	25	24	4300	31
4309	5656	4309	1885	4309	120	1798	4463	1771	2870	1537	9539	34	26	4309	31
4318	5864	4318	2118	4318	112	1807	4236	1780	3142	1546	9582	43	27	4318	31
4327	6070	4327	2341	4327	115	1816	3993	1789	3405	1555	9620	52	28	4327	32
4336	6302	4336	2565	4336	116	1825	3741	1798	3634	1564	9667	61	32	4336	29
4345	6524	4345	2746	4345	113	1834	3487	1807	3879	1573	9722	70	32	4345	29
4354	6759	4354	2925	4354	117	1843	3220	1816	4135	1582	9769	79	31	4354	31
4363	6964	4363	3089	4363	112	1852	2972	1825	4396	1591	9814	88	35	4363	30
4372	7172	4372	3270	4372	122	1861	2712	1834	4678	1600	9836	97	34	4372	31
4381	7357	4381	3464	4381	112	1870	2483	1843	4971	1609	9871	106	34	4381	32
4390	7547	4390	3675	4390	124	1879	2247	1852	5288	1618	9884	115	35	4390	35
4399	7742	4399	3921	4399	111	1888	2043	1861	5598	1627	9896	124	35	4399	33
4408	7931	4408	4168	4408	118	1897	1852	1870	5909	1636	9876	133	37	4408	33
4417	8130	4417	4448	4417	116	1906	1691	1879	6162	1645	9864	142	34	4417	33
4426	8300	4426	4704	4426	114	1915	1539	1888	6408	1654	9841	151	34	4426	31
4435	8462	4435	4972	4435	119	1924	1388	1897	6621	1663	9812	160	36	4435	28
4444	8572	4444	5220	4444	113	1933	1256	1906	6817	1672	9792	169	36	4444	31
4453	8672	4453	5476	4453	121	1942	1111	1915	6999	1681	9761	178	33	4453	30
4462	8721	4462	5712	4462	114	1951	992	1924	7165	1690	9746	187	34	4462	29
4471	8756	4471	5944	4471	122	1960	855	1933	7337	1699	9708	196	32	4471	30
4480	8769	4480	6180	4480	112	1969	743	1942	7479	1708	9691	205	33	4480	29
4489	8771	4489	6409	4489	122	1978	616	1951	7634	1717	9657	214	32	4489	30
4498	8760	4498	6664	4498	113	1987	510	1960	7764	1726	9639	223	31	4498	32
4507	8722	4507	6908	4507	118	7	10	1969	7909	1735	9612	232	30	4507	33
4516	8681	4516	7172	4516	119	16	19	1978	8024	1744	9590	241	29	4516	31
4525	8610	4525	7427	4525	117	25	22	1987	8130	1753	9562	250	28	4525	28
4534	8550	4534	7720	4534	120	34	24	1996	8222	1762	9526	259	26	4534	31
4543	8457	4543	8016	4543	112	43	26	2005	8302	1771	9510	268	27	4543	32
4552	8377	4552	8319	4552	121	52	27	2014	8394	1780	9478	277	28	4552	34
4561	8282	4561	8600	4561	113	61	31	2023	8463	1789	9459	286	30	4561	33
4570	8199	4570	8857	4570	121	70	32	2032	8543	1798	9419	295	30	4570	33
4579	8117	4579	9106	4579	112	79	33	2041	8603	1807	9399	304	32	4579	30
4588	8023	4588	9335	4588	119	88	34	2050	8666	1816	9359	313	32	4588	29
4597	7926	4597	9587	4597	118	97	33	2059	8696	1825	9319	322	33	4597	32
4606	7802	4606	9822	4606	119	106	30	2068	8728	1834	9254	331	34	4606	29
4615	7694	4615	10074	4615	118	115	31	2077	8737	1843	9168	340	34	4615	28
4624	7563	4624	10298	4624	112	124	32	2086	8740	1852	9068	349	35	4624	29
4633	7441	4633	10515	4633	120	133	32	2095	8746	1861	8937	358	36	4633	30
4642	7302	4642	10694	4642	108	142	34	2104	8727	1870	8803	367	37	4642	31
4651	7177	4651	10843	4651	119	151	36	2113	8709	1879	8635	376	34	4651	34
4660	7043	4660	10967	4660	111	160	36	2122	8665	1888	8493	385	36	4660	36
4669	6905	4669	11053	4669	118	169	32	2131	8633	1897	8323	394	33	4669	37
4678	6770	4678	11131	4678	112	178	30	2140	8573	1906	8134	403	32	4678	37
4687	6621	4687	11175	4687	114	187	32	2149	8524	1915	7902	412	30	4687	38
4696	6491	4696	11224	4696	111	196	32	2158	8453	1924	7639	421	30	4696	35
4705	6345	4705	11236	4705	110	205	32	2167	8386	1933	7351	430	29	4705	31
4714	6217	4714	11241	4714	116	214	32	2176	8322	1942	7025	439	26	4714	34
4723	6074	4723	11217	4723	108	223	32	2185	8247	1951	6675	448	28	4723	33
4732	5955	4732	11186	4732	119	232	33	2194	8178	1960	6303	457	27	4732	34
4741	5827	4741	11139	4741	107	241	31	2203	8088	1969	5940	466	28	4741	32
4750	5713	4750	11079	4750	120	250	30	2212	8017	1978	5530	475	28	4750	35
4759	5607	4759	11022	4759	114	259	30	2221	7930	1987	5106	484	29	4759	31
4768	5502	4768	10946	4768	119	268	29	2230	7858	1996	4660	493	26	4768	29
4777	5414	4777	10893	4777	112	277	31	2239	7769	2005	4227	502	27	4777	29
4786	5309	4786	10821	4786	115	286	32	2248	7690	2014	3799	511	27	4786	31
4795	5220	4795	10770	4795	117	295	30	2257	7598	2023	3394	520	28	4795	30
4804	5110	4804	10699	4804	113	304	32	2266	7505	2032	3039	529	30	4804	30
4813	5017	4813	10630	4813	122	313	32	2275	7405	2041	2706	538	29	4813	33
4822	4904	4822	10553	4822	110	322	33	2284	7290	2050	2417	547	30	4822	32
4831	4806	4831	10482	4831	122	331	34	2293	7190	2059	2125	556	28	4831	34
4840	4706	4840	10413	4840	113	340	34	2302	7073	2068	1882	565	30	4840	32
4849	4609	4849	10327	4849	122	349	34	2311	6969	2077	1644	574	33	4849	31
4858	4514	4858	10255	4858	116	358	32	2320	6839	2086	1449	583	32	4858	32
4867	4410	4867	10158	4867	119	367	29	2329	6723	2095	1260	592	34	4867	32
4876	4323	4876	10077	4876	119	376	27	2338	6582	2104	1095	601	33	4876	32
4885	4213	4885	9973	4885	119	385	26	2347	6431	2113	945	610	30	4885	31
4894	4123	4894	9885	4894	125	394	28	2356	6254	2122	803	619	31	4894	32
4903	4014	4903	9782	4903	116	403	30	2365	6060	2131	686	628	34	4903	34
4912	3934	4912	9680	4912	124	412	32	2374	5867	2140	572	637	34	4912	33
4921	3847	4921	9571	4921	111	421	32	2383	5660	2149	493	646	37	4921	32
4930	3771	4930	9446	4930	124	430	33	2392	5481	7	12	655	36	4930	33
4939	3706	4939	9315	4939	115	439	31	2401	5291	16	20	664	35	4939	33
4948	3642	4948	9156	4948	121	448	31	2410	5129	25	24	673	33	4948	31
4957	3593	4957	8996	4957	119	457	33	2419	4950	34	24	682	33	4957	30
4966	3529	4966	8801	4966	118	466	34	2428	4787	43	28	691	35	4966	29
4975	3490	4975	8614	4975	120	475	34	2437	4619	52	28	700	34	4975	31
4984	3436	4984	8397	4984	113	484	35	2446	4442	61	32	709	32	4984	31
4993	3401	4993	8183	4993	121	493	33	2455	4269	70	32	718	32	4993	33
5002	3353	5002	7962	5002	111	502	32	2464	4087	79	30	727	33	5002	33
5011	3319	5011	7725	5011	122	511	34	2473	3919	88	33	736	32	5011	36
5020	3284	5020	7472	5020	112	520	34	2482	3728	97	32	745	33	5020	35
5029	3254	5029	7181	5029	120	529	32	2491	3549	106	34	754	33	5029	36
5038	3232	5038	6880	5038	115	538	31	2500	3342	115	35	763	31	5038	36
5047	3197	5047	6530	5047	119	547	32	2509	3124	124	35	772	30	5047	35
5056	3179	5056	6189	5056	118	556	33	2518	2853	133	33	781	33	5056	34
5065	3139	5065	5839	5065	117	565	32	2527	2558	142	32	790	33	5065	30
5074	3116	5074	5514	5074	122	574	34	2536	2231	151	31	799	32	5074	32
5083	3077	5083	5191	5083	113	583	35	2545	1885	160	31	808	32	5083	32
5092	3057	5092	4895	5092	123	592	34	2554	1551	169	34	817	32	5092	31
5101	3025	5101	4612	5101	111	601	36	2563	1232	178	31	826	33	5101	32
5110	2997	5110	4330	5110	123	610	34	2572	973	187	32	835	32	5110	33
5119	2963	5119	4069	5119	114	619	32	2581	746	196	32	844	34	5119	31
5128	2917	5128	3799	5128	120	628	30	2590	568	205	32	853	32	5128	30
5137	2888	5137	3559	5137	117	637	30	7	7	214	33	862	33	5137	31
5146	2840	5146	3301	5146	115	646	28	16	16	223	34	871	31	5146	31
5155	2819	5155	3064	5155	121	655	31	25	20	232	35	880	30	5155	31
5164	2778	5164	2814	5164	114	664	29	34	20	241	33	889	30	5164	29
5173	2753	5173	2583	5173	120	673	31	43	26	250	30	898	26	5173	31
5182	2707	5182	2363	5182	112	682	32	52	29	259	27	907	28	5182	31
5191	2670	5191	2150	5191	121	691	32	61	28	268	29	916	32	5191	32
5200	2619	5200	1956	5200	113	700	33	70	28	277	30	925	28	5200	33
5209	2563	5209	1761	5209	122	709	34	79	29	286	32	934	39	5209	33
5218	2515	5218	1605	5218	114	718	34	88	30	295	34	943	39	5218	31
5227	2451	5227	1450	5227	119	727	34	97	31	304	35	952	45	5227	34
5236	2398	5236	1328	5236	120	736	32	106	34	313	31	961	52	5236	34
5245	2325	5245	1207	5245	115	745	32	115	34	322	30	970	54	5245	31
5254	2280	5254	1111	5254	123	754	30	124	30	331	29	979	64	5254	32
5263	2218	5263	1014	5263	114	763	29	133	28	340	28	988	59	5263	34
5272	2166	5272	930	5272	123	772	32	142	33	349	30	997	73	5272	36
5281	2105	5281	855	5281	113	781	33	151	32	358	32	1006	70	5281	33
5290	2052	5290	771	5290	120	790	35	160	33	367	33	1015	79	5290	34
5299	1999	5299	702	5299	113	799	34	169	33	376	31	1024	75	5299	35
5308	1936	5308	619	5308	119	808	30	178	32	385	32	1033	77	5308	32
5317	1879	5317	558	5317	116	817	30	187	31	394	32	1042	77	5317	31
5326	1794	7	4	5326	117	826	30	196	33	403	34	1051	72	5326	34
5335	1725	16	17	5335	119	835	32	205	35	412	33	1060	74	5335	31
5344	1622	25	23	5344	115	844	32	214	33	421	33	1069	66	5344	30
5353	1531	34	22	5353	123	853	33	223	32	430	32	1078	77	5353	31
5362	1423	43	25	5362	112	862	32	232	31	439	28	1087	67	5362	31
5371	1320	52	28	5371	124	871	31	241	29	448	32	1096	75	5371	32
5380	1215	61	28	5380	113	880	30	250	30	457	31	1105	66	5380	32
5389	1113	70	29	5389	122	889	30	259	35	466	32	1114	70	5389	30
5398	1024	79	28	5398	115	898	29	268	37	475	31	1123	64	5398	31
5407	931	88	32	5407	118	907	28	277	36	484	31	1132	64	5407	30
5416	859	97	33	5416	118	916	47	286	36	493	30	1141	65	5416	32
5425	769	106	33	5425	114	925	84	295	35	502	34	1150	64	5425	32
5434	706	115	32	5434	120	934	101	304	31	511	35	1159	71	5434	31
5443	630	124	31	5443	113	943	143	313	33	520	34	1168	70	5443	30
5452	576	133	30	5452	121	952	166	322	36	529	33	1177	90	5452	33
5461	514	142	31	5461	111	961	211	331	34	538	31	1186	91	5461	31
7	15	151	32	5470	122	970	237	340	33	547	33	1195	110	5470	35
16	19	160	30	5479	113	979	271	349	35	556	33	1204	117	5479	33
25	22	169	32	5488	120	988	303	358	34	565	34	1213	132	5488	32
34	26	178	35	5497	118	997	330	367	34	574	32	1222	145	5497	30
43	28	187	36	5506	117	1006	366	376	36	583	29	1231	157	5506	31
52	30	196	35	5515	119	1015	384	385	35	592	27	1240	180	5515	31
61	31	205	34	5524	114	1024	423	394	34	601	30	1249	189	5524	29
70	32	214	37	5533	122	1033	451	403	30	610	30	1258	217	5533	31
79	34	223	35	5542	114	1042	504	412	31	619	32	1267	228	5542	29
88	33	232	34	5551	125	1051	542	421	29	628	33	1276	259	5551	34
97	30	241	35	5560	113	1060	599	430	30	637	32	1285	280	5560	32
106	30	250	36	5569	123	1069	642	439	31	646	33	1294	319	5569	35
115	30	259	35	5578	119	1078	695	448	31	655	34	1303	351	5578	31
124	29	268	37	5587	120	1087	756	457	30	664	32	1312	395	5587	29
133	31	277	32	5596	121	1096	820	466	32	673	32	1321	446	5596	30
142	31	286	33	5605	115	1105	920	475	34	682	30	1330	500	5605	29
151	31	295	33	5614	122	1114	1030	484	33	691	31	1339	579	5614	28
160	32	304	34	5623	113	1123	1184	493	30	700	31	1348	656	5623	29
169	33	313	32	5632	122	1132	1359	502	31	709	30	1357	766	5632	30
178	33	322	31	5641	113	1141	1591	511	34	718	30	1366	866	5641	29
187	32	331	33	5650	122	1150	1827	520	33	727	35	1375	988	5650	30
196	32	340	31	5659	113	1159	2096	529	32	736	32	1384	1101	5659	32
205	33	349	31	5668	121	1168	2400	538	30	745	32	1393	1243	5668	29
214	31	358	32	5677	115	1177	2734	547	29	754	31	1402	1387	5677	29
223	32	367	32	5686	117	1186	3134	556	33	763	30	1411	1540	5686	31
232	32	376	31	5695	123	1195	3563	565	33	772	31	1420	1710	5695	32
241	32	385	33	5704	114	1204	4047	574	30	781	32	1429	1879	5704	28
250	32	394	35	5713	124	1213	4545	583	31	790	32	1438	2077	5713	30
259	34	403	33	5722	113	1222	5085	592	34	799	33	1447	2267	5722	31
268	34	412	33	5731	122	1231	5615	601	34	808	33	1456	2483	5731	33
277	33	421	32	5740	112	1240	6147	610	33	817	35	1465	2685	5740	31
286	31	430	34	5749	118	1249	6654	619	33	826	36	1474	2905	5749	31
295	30	439	31	5758	118	1258	7158	628	33	835	33	1483	3121	5758	33
304	30	448	32	5767	119	1267	7647	637	34	844	33	1492	3351	5767	33
313	30	457	32	5776	122	1276	8107	646	34	853	34	1501	3593	5776	31
322	31	466	33	5785	118	1285	8562	655	36	862	33	1510	3837	5785	33
331	31	475	34	5794	123	1294	8980	664	33	871	34	1519	4102	5794	34
340	32	484	32	5803	114	1303	9385	673	31	880	31	1528	4353	5803	30
349	35	493	31	5812	121	1312	9739	682	30	889	29	1537	4612	5812	34
358	34	502	29	5821	110	1321	10078	691	32	898	28	1546	4837	5821	32
367	33	511	34	5830	122	1330	10364	700	32	907	32	1555	5053	5830	31
376	32	520	31	5839	115	1339	10619	709	34	916	32	1564	5251	5839	30
385	31	529	33	5848	118	1348	10832	718	32	925	33	1573	5451	5848	31
394	29	538	31	5857	115	1357	11014	727	32	934	32	1582	5645	5857	33
403	29	547	31	5866	112	1366	11177	736	33	943	30	1591	5843	5866	33
412	30	556	32	5875	118	1375	11300	745	33	952	28	1600	6045	5875	31
421	30	565	30	5884	112	1384	11414	754	33	961	32	1609	6233	5884	32
430	30	574	30	5893	121	1393	11475	763	32	970	42	1618	6432	5893	35
439	31	583	31	5902	113	1402	11526	772	31	979	62	1627	6613	5902	35
448	35	592	31	5911	121	1411	11533	781	30	988	70	1636	6816	5911	35
457	35	601	32	5920	112	1420	11530	790	31	997	102	1645	7003	5920	33
466	37	610	34	5929	120	1429	11503	799	31	1006	114	1654	7201	5929	33
475	33	619	34	5938	113	1438	11472	808	33	1015	149	1663	7375	5938	31
484	31	628	36	5947	117	1447	11445	817	32	1024	170	1672	7529	5947	29
493	30	637	36	5956	121	1456	11398	826	33	1033	207	1681	7664	5956	32
502	31	646	36	5965	116	1465	11359	835	34	1042	246	1690	7769	5965	32
511	32	655	34	5974	122	1474	11292	844	37	1051	290	1699	7875	5974	33
520	34	664	33	5983	113	1483	11226	853	35	1060	349	1708	7953	5983	33
529	33	673	34	5992	122	1492	11132	862	33	1069	403	1717	8042	5992	35
538	34	682	34	6001	112	1501	11048	871	34	1078	486	1726	8105	6001	32
547	36	691	35	6010	123	1510	10951	880	34	1087	560	1735	8188	6010	34
556	35	700	33	6019	114	1519	10860	889	36	1096	662	1744	8265	6019	33
565	34	709	35	6028	120	1528	10753	898	36	1105	739	1753	8357	6028	34
574	31	718	34	6037	120	1537	10636	907	37	1114	825	1762	8451	6037	31
583	30	727	34	6046	117	1546	10525	916	34	1123	886	1771	8543	6046	31
592	33	736	31	6055	121	1555	10398	925	36	1132	934	1780	8639	6055	33
601	34	745	31	6064	115	1564	10285	934	35	1141	972	1789	8718	6064	31
610	34	754	34	6073	122	1573	10146	943	32	1150	983	1798	8806	6073	34
619	35	763	32	6082	113	1582	10019	952	31	1159	984	1807	8861	6082	33
628	32	772	35	6091	122	1591	9863	961	29	1168	941	1816	8927	6091	35
637	32	781	31	6100	112	1600	9700	970	31	1177	893	1825	8967	6100	32
646	33	790	33	6109	122	1609	9512	979	45	1186	799	1834	9012	6109	33
655	33	799	32	6118	116	1618	9322	988	39	1195	713	1843	9037	6118	32
664	30	808	35	6127	116	1627	9139	997	55	1204	607	1852	9059	6127	33
673	28	817	33	6136	118	1636	8936	1006	63	1213	524	1861	9081	6136	32
682	29	826	31	6145	114	1645	8725	1015	76	1222	439	1870	9090	6145	32
691	28	835	30	6154	119	1654	8484	1024	95	1231	357	1879	9119	6154	31
700	29	844	31	6163	112	1663	8256	1033	110	1240	303	1888	9143	6163	30
709	29	853	33	6172	120	1672	7994	1042	137	1249	258	1897	9192	6172	31
718	31	862	30	6181	111	1681	7735	1051	153	1258	269	1906	9217	6181	33
727	28	871	31	6190	122	1690	7451	1060	190	1267	309	1915	9257	6190	32
736	30	880	30	6199	114	1699	7169	1069	205	1276	409	1924	9280	6199	31
745	33	889	32	6208	117	1708	6878	1078	240	1285	539	1933	9306	6208	31
754	31	898	32	6217	117	1717	6574	1087	260	1294	740	1942	9316	6217	31
763	31	907	31	6226	117	1726	6271	1096	291	1303	1001	1951	9324	6226	30
772	31	916	30	6235	121	1735	5962	1105	325	1312	1338	1960	9344	6235	29
781	31	925	30	6244	114	1744	5686	1114	357	1321	1734	1969	9349	6244	29
790	31	934	31	6253	122	1753	5394	1123	398	1330	2140	1978	9377	6253	32
799	32	943	32	6262	113	1762	5107	1132	435	1339	2562	1987	9387	6262	33
808	32	952	32	6271	121	1771	4802	1141	489	1348	2953	1996	9415	6271	35
817	33	961	30	6280	111	1780	4517	1150	532	1357	3369	2005	9417	6280	36
826	32	970	32	6289	119	1789	4228	1159	605	1366	3778	2014	9432	6289	35
835	32	979	32	6298	116	1798	3935	1168	674	1375	4222	2023	9429	6298	33
844	31	988	34	6307	116	1807	3645	1177	771	1384	4661	2032	9426	6307	32
853	31	997	35	6316	117	1816	3352	1186	882	1393	5121	2041	9426	6316	32
862	31	1006	32	6325	114	1825	3084	1195	1021	1402	5576	2050	9418	6325	34
871	32	1015	30	6334	118	1834	2812	1204	1197	1411	6014	2059	9430	6334	34
880	36	1024	30	6343	108	1843	2580	1213	1411	1420	6439	2068	9419	6343	33
889	38	1033	30	6352	120	1852	2347	1222	1685	1429	6820	2077	9426	6352	36
898	37	1042	31	6361	111	1861	2140	1231	1994	1438	7189	2086	9405	6361	33
907	34	1051	32	6370	120	1870	1929	1240	2352	1447	7490	2095	9394	6370	33
916	33	1060	32	6379	113	1879	1742	1249	2718	1456	7748	2104	9363	6379	33
925	32	1069	31	6388	116	1888	1556	1258	3106	1465	7937	2113	9343	6388	33
934	34	1078	31	6397	114	1897	1365	1267	3469	1474	8091	2122	9314	6397	32
943	33	1087	31	6406	112	1906	1193	1276	3838	1483	8202	2131	9274	6406	33
952	32	1096	30	6415	116	1915	1002	1285	4188	1492	8297	2140	9237	6415	32
961	32	1105	30	6424	109	1924	831	1294	4532	1501	8382	2149	9184	6424	32
970	38	1114	29	6433	119	1933	651	1303	4876	1510	8439	2158	9152	6433	33
979	36	1123	38	6442	110	1942	511	1312	5202	1519	8485	2167	9091	6442	33
988	49	1132	42	6451	118	7	9	1321	5535	1528	8491	2176	9050	6451	36
997	55	1141	57	6460	112	16	17	1330	5852	1537	8492	2185	8991	6460	33
1006	66	1150	63	6469	118	25	18	1339	6195	1546	8456	2194	8947	6469	32
1015	78	1159	88	6478	116	34	23	1348	6513	1555	8420	2203	8885	6478	34
1024	87	1168	97	6487	119	43	26	1357	6842	1564	8369	2212	8828	6487	31
1033	107	1177	125	6496	122	52	28	1366	7148	1573	8318	2221	8775	6496	29
1042	111	1186	142	6505	116	61	28	1375	7448	1582	8260	2230	8703	6505	30
1051	137	1195	167	6514	126	70	29	1384	7735	1591	8214	2239	8635	6514	31
1060	146	1204	198	6523	117	79	28	1393	7999	1600	8204	2248	8545	6523	30
1069	177	1213	224	6532	125	88	28	1402	8261	1609	8185	2257	8471	6532	31
1078	192	1222	266	6541	117	97	29	1411	8511	1618	8202	2266	8373	6541	32
1087	219	1231	287	6550	123	106	31	1420	8782	1627	8203	2275	8286	6550	32
1096	238	1240	326	6559	116	115	29	1429	9024	1636	8228	2284	8187	6559	30
1105	253	1249	348	6568	116	124	32	1438	9273	1645	8231	2293	8098	6568	30
1114	275	1258	385	6577	118	133	32	1447	9483	1654	8244	2302	7998	6577	33
1123	282	1267	408	7	10	142	30	1456	9682	1663	8251	2311	7880	6586	34
1132	302	1276	451	16	17	151	32	1465	9860	1672	8252	2320	7765	6595	33
1141	300	1285	500	25	19	160	32	1474	10025	1681	8248	2329	7636	6604	31
1150	308	1294	547	34	20	169	32	1483	10172	1690	8238	2338	7532	6613	30
1159	290	1303	608	43	25	178	30	1492	10286	1699	8236	2347	7418	6622	31
1168	283	1312	661	52	27	187	29	1501	10401	1708	8210	2356	7328	6631	32
1177	262	1321	738	61	28	196	30	1510	10487	1717	8207	2365	7214	6640	33
1186	249	1330	804	70	28	205	31	1519	10579	1726	8184	2374	7106	6649	34
1195	236	1339	895	79	27	214	31	1528	10640	1735	8183	2383	6978	6658	31
1204	225	1348	980	88	28	223	32	1537	10699	1744	8177	2392	6838	6667	32
1213	229	1357	1090	97	28	232	31	1546	10731	1753	8187	2401	6686	6676	32
1222	220	1366	1199	106	30	241	31	1555	10762	1762	8198	2410	6519	6685	31
1231	231	1375	1316	115	29	250	30	1564	10786	1771	8204	2419	6367	6694	32
1240	226	1384	1442	124	33	259	30	1573	10794	1780	8221	2428	6198	6703	33
1249	241	1393	1564	133	32	268	31	1582	10805	1789	8222	2437	6051	6712	34
1258	237	1402	1711	142	32	277	32	1591	10788	1798	8238	2446	5895	6721	39
1267	239	1411	1851	151	33	286	32	1600	10769	1807	8224	2455	5761	6731	39
1276	235	1420	2028	160	33	295	33	1609	10712	1816	8224	2464	5610	6739	36
1285	242	1429	2200	169	29	304	31	1618	10669	1825	8189	2473	5474	6748	34
1294	260	1438	2396	178	29	313	32	1627	10610	1834	8150	2482	5331	6757	33
1303	279	1447	2579	187	30	322	32	1636	10555	1843	8101	2491	5173	6766	32
1312	317	1456	2770	196	30	331	30	1645	10495	1852	8044	2500	5019	6775	31
1321	345	1465	2954	205	31	340	30	1654	10433	1861	7973	2509	4836	6784	31
1330	404	1474	3138	214	31	349	31	1663	10375	1870	7876	2518	4653	6793	33
1339	458	1483	3335	223	31	358	31	1672	10301	1879	7779	2527	4450	6802	36
1348	542	1492	3531	232	31	367	33	1681	10236	1888	7667	2536	4265	6811	39
1357	622	1501	3751	241	33	376	33	1690	10139	1897	7570	2545	4063	6820	38
1366	717	1510	3963	250	34	385	32	1699	10040	1906	7442	2554	3880	6829	40
1375	821	1519	4208	259	32	394	33	1708	9914	1915	7310	2563	3706	6838	38
1384	929	1528	4430	268	31	403	33	1717	9792	1924	7160	2572	3555	6847	32
1393	1059	1537	4678	277	33	412	34	1726	9660	1933	7004	2581	3415	6856	33
1402	1181	1546	4921	286	34	421	32	1735	9531	1942	6839	2590	3270	6865	33
1411	1327	1555	5172	295	33	430	30	1744	9398	1951	6658	2599	3145	6874	34
1420	1457	1564	5420	304	34	439	30	1753	9256	1960	6486	2608	3001	6883	33
1429	1612	1573	5652	313	31	448	31	1762	9124	1969	6285	2617	2866	6892	33
1438	1752	1582	5894	322	31	457	31	1771	8982	1978	6093	2626	2697	6901	30
1447	1901	1591	6107	331	32	466	33	1780	8850	1987	5868	2635	2539	6910	31
1456	2050	1600	6323	340	34	475	32	1789	8689	1996	5659	2644	2355	6919	32
1465	2194	1609	6509	349	33	484	31	1798	8546	2005	5413	2653	2170	6928	34
1474	2340	1618	6691	358	30	493	35	1807	8401	2014	5161	2662	1985	6937	32
1483	2482	1627	6836	367	32	502	33	1816	8269	2023	4885	2671	1802	6946	31
1492	2637	1636	6984	376	29	511	33	1825	8128	2032	4612	2680	1643	6955	34
1501	2792	1645	7130	385	31	520	31	1834	7978	2041	4345	2689	1478	6964	32
1510	2982	1654	7270	394	30	529	32	1843	7835	2050	4060	2698	1348	6973	35
1519	3164	1663	7415	403	32	538	32	1852	7673	2059	3768	2707	1213	6982	35
1528	3365	1672	7553	412	29	547	32	1861	7510	2068	3447	2716	1112	6991	36
1537	3551	1681	7703	421	28	556	33	1870	7297	2077	3114	2725	1005	7000	33
1546	3737	1690	7824	430	29	565	35	1879	7072	2086	2738	2734	915	7009	33
1555	3921	1699	7953	439	30	574	35	1888	6787	2095	2385	2743	825	7018	31
1564	4109	1708	8052	448	31	583	34	1897	6478	2104	2048	2752	742	7027	33
1573	4324	1717	8151	457	30	592	32	1906	6125	2113	1744	2761	663	7036	32
1582	4538	1726	8225	466	30	601	29	1915	5744	2122	1449	2770	572	7045	30
1591	4768	1735	8293	475	30	610	29	1924	5346	2131	1172	2779	494	7054	31
1600	4968	1744	8346	484	33	619	31	1933	4950	2140	931	7	12	7063	30
1609	5181	1753	8375	493	32	628	31	1942	4562	2149	728	16	20	7072	31
1618	5361	1762	8402	502	31	637	30	1951	4144	2158	582	25	25	7081	32
1627	5532	1771	8401	511	31	646	31	1960	3734	2167	460	34	28	7090	33
1636	5686	1780	8402	520	31	655	31	1969	3316	2176	379	43	29	7099	31
1645	5834	1789	8372	529	31	664	30	1978	2936	2185	304	52	30	7108	32
1654	5980	1798	8353	538	30	673	27	1987	2572	2194	256	61	31	7117	33
1663	6106	1807	8312	547	30	682	27	1996	2264	2203	216	70	30	7126	33
1672	6239	1816	8279	556	29	691	27	2005	2009	2212	184	79	28	7135	31
1681	6335	1825	8247	565	31	700	30	2014	1778	2221	166	88	28	7144	29
1690	6430	1834	8219	574	30	709	35	2023	1594	2230	138	97	27	7153	32
1699	6492	1843	8207	583	33	718	35	2032	1428	2239	119	106	25	7162	30
1708	6546	1852	8184	592	32	727	34	2041	1306	2248	94	115	27	7171	32
1717	6571	1861	8170	601	31	736	33	2050	1188	2257	76	124	28	7180	34
1726	6587	1870	8129	610	32	745	31	2059	1105	2266	65	133	26	7189	34
1735	6588	1879	8099	619	30	754	31	2068	1006	2275	56	142	28	7198	32
1744	6565	1888	8045	628	30	763	35	2077	925	2284	50	151	27	7207	31
1753	6549	1897	7993	637	30	772	35	2086	830	2293	45	160	27	7216	30
1762	6509	1906	7927	646	30	781	34	2095	737	2302	42	169	27	7225	30
1771	6484	1915	7863	655	30	790	33	2104	645	2311	40	178	27	7234	31
1780	6444	1924	7800	664	34	799	33	2113	548	2320	39	187	30	7243	30
1789	6434	1933	7728	673	33	808	32	7	9	2329	39	196	28	7252	32
1798	6418	1942	7664	682	33	817	32	16	18	2338	38	205	28	7261	33
1807	6421	1951	7581	691	32	826	34	25	21	2347	36	214	29	7270	35
1816	6427	1960	7519	700	32	835	34	34	24	2356	35	223	28	7279	34
1825	6438	1969	7436	709	33	844	32	43	26	2365	34	232	27	7288	31
1834	6455	1978	7373	718	31	853	33	52	26	2374	32	241	27	7297	35
1843	6459	1987	7302	727	30	862	31	61	27	2383	31	250	26	7306	33
1852	6482	1996	7245	736	28	871	29	70	30	2392	32	259	24	7315	31
1861	6488	2005	7182	745	31	880	29	79	30	2401	33	268	27	7324	31
1870	6517	2014	7118	754	30	889	31	88	31	2410	31	277	26	7333	36
1879	6530	2023	7062	763	33	898	31	97	30	2419	31	286	26	7342	35
1888	6556	2032	6990	772	29	907	33	106	31	2428	32	295	28	7351	37
1897	6573	2041	6932	781	28	916	33	115	32	2437	31	304	30	7360	35
1906	6598	2050	6851	790	26	925	34	124	31	2446	31	313	32	7369	36
1915	6627	2059	6788	799	28	934	32	133	29	2455	32	322	33	7378	34
1924	6648	2068	6707	808	30	943	34	142	26	2464	32	331	32	7387	30
1933	6684	2077	6635	817	30	952	47	151	29	2473	30	340	34	7396	33
1942	6705	2086	6544	826	31	961	45	160	31	2482	32	349	33	7405	31
1951	6748	2095	6458	835	30	970	65	169	33	2491	31	358	37	7414	30
1960	6768	2104	6373	844	32	979	66	178	34	2500	32	367	37	7423	30
1969	6809	2113	6277	853	33	988	94	187	33	2509	34	376	33	7432	29
1978	6841	2122	6193	862	34	997	99	196	29	2518	30	385	35	7441	29
1987	6884	2131	6084	871	29	1006	121	205	31	2527	33	394	37	7450	29
1996	6925	2140	5990	880	30	1015	130	214	31	2536	33	403	38	7459	27
2005	6971	2149	5873	889	32	1024	138	223	30	2545	35	412	37	7468	28
2014	7038	2158	5764	898	31	1033	149	232	32	2554	33	421	37	7477	28
2023	7094	2167	5638	907	34	1042	153	241	32	2563	28	430	36	7486	26
2032	7158	2176	5514	916	32	1051	171	250	34	2572	29	439	34	7495	27
2041	7194	2185	5384	925	34	1060	172	259	31	2581	30	448	36	7504	27
2050	7244	2194	5241	934	32	1069	189	268	29	2590	30	457	37	7513	31
2059	7271	2203	5098	943	34	1078	189	277	28	2599	33	466	35	7522	29
2068	7317	2212	4920	952	33	1087	202	286	29	2608	35	475	33	7531	32
2077	7355	2221	4741	961	31	1096	195	295	31	2617	35	484	36	7540	32
2086	7411	2230	4539	970	31	1105	200	304	33	2626	33	493	37	7549	33
2095	7473	2239	4349	979	31	1114	197	313	33	2635	32	502	39	7558	32
2104	7545	2248	4137	988	30	1123	189	322	31	2644	32	511	38	7567	34
2113	7638	2257	3940	997	30	1132	189	331	32	2653	32	520	37	7576	34
2122	7713	2266	3728	1006	31	1141	177	340	32	2662	32	529	35	7585	31
2131	7810	2275	3520	1015	31	1150	176	349	30	2671	31	538	35	7594	30
2140	7890	2284	3308	1024	27	1159	157	358	29	2680	30	547	36	7603	32
2149	7990	2293	3092	1033	53	1168	161	367	30	2689	29	556	35	7612	33
2158	8066	2302	2895	1042	53	1177	149	376	29	2698	32	565	34	7621	32
2167	8149	2311	2689	1051	68	1186	161	385	28	2707	36	574	34	7630	32
2176	8233	2320	2520	1060	81	1195	164	394	30	2716	33	583	33	7639	32
2185	8318	2329	2341	1069	95	1204	172	403	30	2725	33	592	33	7648	32
2194	8426	2338	2182	1078	121	1213	183	412	31	2734	30	601	35	7657	32
2203	8529	2347	2012	1087	137	1222	186	421	30	2743	30	610	34	7666	31
2212	8646	2356	1858	1096	170	1231	203	430	31	2752	31	619	33	7675	31
2221	8749	2365	1701	1105	183	1240	202	439	31	2761	29	628	35	7684	34
2230	8875	2374	1543	1114	220	1249	223	448	33	2770	31	637	34	7693	36
2239	8984	2383	1404	1123	234	1258	231	457	35	2779	29	646	33	7702	33
2248	9106	2392	1254	1132	262	1267	271	466	33	2788	31	655	32	7711	34
2257	9216	2401	1142	1141	272	1276	309	475	30	2797	31	664	35	7720	34
2266	9327	2410	1014	1150	278	1285	366	484	31	2806	32	673	37	7729	31
2275	9436	2419	924	1159	278	1294	433	493	31	2815	34	682	36	7738	31
2284	9539	2428	823	1168	265	1303	501	502	29	2824	35	691	36	7747	31
2293	9653	2437	741	1177	257	1312	576	511	31	2833	31	700	34	7756	31
2302	9734	2446	661	1186	231	1321	648	520	29	2842	30	709	33	7765	32
2311	9812	2455	589	1195	234	1330	746	529	32	2851	31	718	33	7774	36
2320	9842	2464	528	1204	217	1339	840	538	31	2860	31	727	33	7783	35
2329	9867	7	13	1213	218	1348	993	547	32	2869	33	736	30	7792	36
2338	9862	16	22	1222	203	1357	1159	556	32	2878	32	745	30	7801	33
2347	9852	25	25	1231	198	1366	1369	565	29	2887	34	754	29	7810	33
2356	9821	34	27	1240	199	1375	1618	574	31	2896	32	763	30	7819	33
2365	9761	43	31	1249	206	1384	1897	583	29	2905	31	772	29	7828	33
2374	9680	52	31	1258	223	1393	2197	592	30	2914	32	781	31	7837	34
2383	9551	61	31	1267	239	1402	2506	601	29	2923	31	790	28	7846	33
2392	9401	70	33	1276	283	1411	2841	610	32	2932	33	799	34	7855	33
2401	9191	79	30	1285	315	1420	3180	619	33	2941	33	808	42	7864	35
2410	8957	88	31	1294	382	1429	3556	628	36	2950	32	817	37	7873	36
2419	8668	97	32	1303	442	1438	3909	637	33	2959	29	826	55	7882	36
2428	8362	106	33	1312	531	1447	4279	646	35	2968	31	835	54	7891	34
2437	8003	115	33	1321	611	1456	4629	655	33	2977	31	844	71	7900	32
2446	7600	124	34	1330	707	1465	4981	664	32	2986	32	853	68	7909	32
2455	7175	133	31	1339	816	1474	5325	673	30	2995	30	862	84	7918	30
2464	6729	142	31	1348	941	1483	5652	682	27	3004	30	871	83	7927	32
2473	6274	151	28	1357	1121	1492	5968	691	30	3013	30	880	92	7936	32
2482	5764	160	31	1366	1328	1501	6248	700	32	3022	26	889	98	7945	31
2491	5256	169	32	1375	1582	1510	6523	709	34	3031	28	898	98	7954	32
2500	4724	178	31	1384	1847	1519	6752	718	34	3040	28	907	107	7963	32
2509	4223	187	32	1393	2143	1528	6977	727	34	3049	30	916	101	7972	34
2518	3719	196	32	1402	2440	1537	7172	736	31	3058	31	925	114	7981	32
2527	3244	205	33	1411	2764	1546	7368	745	32	3067	32	934	108	7990	33
2536	2793	214	32	1420	3101	1555	7541	754	32	3076	30	943	124	7999	34
2545	2368	223	32	1429	3436	1564	7707	763	30	3085	28	952	119	8008	34
2554	1981	232	33	1438	3756	1573	7857	772	32	3094	31	961	134	8017	32
2563	1617	241	34	1447	4037	1582	7987	781	30	3103	30	970	136	8026	32
2572	1304	250	31	1456	4326	1591	8119	790	31	3112	28	979	143	8035	31
2581	1013	259	30	1465	4606	1600	8225	799	30	3121	28	988	151	8044	29
2590	775	268	31	1474	4917	1609	8339	808	29	3130	29	997	154	8053	31
2599	581	277	32	1483	5237	1618	8421	817	30	3139	29	1006	166	8062	30
7	10	286	33	1492	5589	1627	8512	826	28	3148	31	1015	159	8071	30
16	16	295	32	1501	5941	1636	8575	835	39	3157	34	1024	174	8080	31
25	20	304	31	1510	6285	1645	8636	844	58	3166	36	1033	166	8089	33
34	22	313	31	1519	6614	1654	8686	853	65	3175	33	1042	184	8098	31
43	26	322	30	1528	6915	1663	8719	862	95	3184	33	1051	185	8107	28
52	28	331	28	1537	7202	1672	8748	871	105	3193	33	1060	204	8116	31
61	29	340	31	1546	7447	1681	8750	880	140	3202	31	1069	215	8125	31
70	31	349	30	1555	7677	1690	8768	889	158	3211	34	1078	223	8134	32
79	30	358	31	1564	7856	1699	8771	898	198	3220	32	1087	239	8143	33
88	31	367	31	1573	8031	1708	8793	907	231	3229	37	1096	237	8152	37
97	31	376	32	1582	8172	1717	8798	916	274	3238	35	1105	250	8161	33
106	30	385	31	1591	8318	1726	8817	925	321	3247	35	1114	243	8170	32
115	32	394	31	1600	8462	1735	8816	934	374	3256	34	1123	261	8179	32
124	34	403	30	1609	8603	1744	8807	943	451	3265	36	1132	257	8188	32
133	35	412	34	1618	8749	1753	8789	952	543	3274	36	1141	275	8197	30
142	35	421	32	1627	8865	1762	8757	961	693	3283	32	1150	281	8206	31
151	34	430	34	1636	8983	1771	8732	970	859	3292	32	1159	292	8215	32
160	34	439	35	1645	9061	1780	8683	979	1080	3301	32	1168	312	8224	30
169	32	448	31	1654	9144	1789	8647	988	1316	3310	37	1177	325	8233	32
178	30	457	30	1663	9198	1798	8585	997	1605	3319	34	1186	358	8242	34
187	32	466	30	1672	9256	1807	8536	1006	1944	3328	35	1195	380	8251	35
196	31	475	31	1681	9293	1816	8465	1015	2328	3337	34	1204	424	8260	32
205	30	484	34	1690	9328	1825	8405	1024	2761	3346	34	1213	453	8269	31
214	31	493	33	1699	9361	1834	8338	1033	3207	3355	33	1222	500	8278	32
223	30	502	35	1708	9374	1843	8269	1042	3691	3364	34	1231	535	8287	33
232	30	511	36	1717	9392	1852	8202	1051	4176	3373	32	1240	582	8296	30
241	31	520	34	1726	9388	1861	8113	1060	4696	3382	29	1249	630	8305	29
250	30	529	32	1735	9401	1870	8039	1069	5198	3391	29	1258	676	8314	31
259	29	538	29	1744	9385	1879	7938	1078	5698	3400	28	1267	735	8323	32
268	30	547	29	1753	9378	1888	7851	1087	6178	3409	33	1276	783	8332	33
277	33	556	31	1762	9348	1897	7738	1096	6644	3418	32	1285	856	8341	33
286	33	565	32	1771	9329	1906	7628	1105	7093	3427	33	1294	922	8350	34
295	32	574	33	1780	9298	1915	7506	1114	7510	3436	32	1303	1023	8359	31
304	31	583	35	1789	9264	1924	7390	1123	7914	3445	29	1312	1121	8368	32
313	30	592	31	1798	9228	1933	7280	1132	8263	3454	31	1321	1246	8377	32
322	31	601	30	1807	9172	1942	7161	1141	8590	3463	31	1330	1367	8386	30
331	32	610	31	1816	9127	1951	7061	1150	8860	3472	30	1339	1498	8395	33
340	33	619	31	1825	9067	1960	6951	1159	9109	3481	31	1348	1643	8404	31
349	34	628	34	1834	9021	1969	6857	1168	9307	3490	31	1357	1793	8413	31
358	34	637	31	1843	8946	1978	6736	1177	9475	3499	31	1366	1978	8422	30
367	34	646	36	1852	8881	1987	6628	1186	9615	3508	36	1375	2157	8431	30
376	30	655	32	1861	8804	1996	6510	1195	9725	3517	34	1384	2367	8440	31
385	29	664	33	1870	8728	2005	6396	1204	9812	3526	34	1393	2558	8449	29
394	28	673	32	1879	8654	2014	6267	1213	9852	3535	32	1402	2774	8458	30
403	29	682	33	1888	8574	2023	6124	1222	9887	3544	29	1411	2985	8467	33
412	28	691	32	1897	8497	2032	5978	1231	9895	3553	31	1420	3223	8476	32
421	30	700	32	1906	8392	2041	5810	1240	9913	3562	30	1429	3479	8485	30
430	33	709	32	1915	8292	2050	5656	1249	9906	3571	33	1438	3750	8494	33
439	33	718	31	1924	8160	2059	5478	1258	9909	3580	30	1447	4040	8503	31
448	33	727	52	1933	8033	2068	5311	1267	9908	3589	34	1456	4317	8512	32
457	31	736	54	1942	7885	2077	5124	1276	9908	3598	34	1465	4610	8521	32
466	28	745	80	1951	7740	2086	4949	1285	9903	3607	34	1474	4883	8530	30
475	32	754	89	1960	7594	2095	4755	1294	9875	3616	33	1483	5177	8539	32
484	34	763	120	1969	7443	2104	4554	1303	9847	3625	35	1492	5455	8548	29
493	34	772	142	1978	7297	2113	4347	1312	9789	3634	32	1501	5752	8557	29
502	32	781	172	1987	7134	2122	4129	1321	9735	3643	31	1510	6044	8566	30
511	32	790	205	1996	6986	2131	3922	1330	9644	3652	33	1519	6343	8575	33
520	32	799	230	2005	6805	2140	3688	1339	9564	3661	33	1528	6640	8584	34
529	32	808	266	2014	6620	2149	3469	1348	9477	3670	35	1537	6929	8593	37
538	33	817	289	2023	6397	2158	3237	1357	9394	3679	32	1546	7245	8602	34
547	34	826	328	2032	6171	2167	3025	1366	9304	3688	36	1555	7560	8611	34
556	34	835	353	2041	5918	2176	2801	1375	9209	3697	36	1564	7894	8620	31
565	31	844	398	2050	5650	2185	2590	1384	9128	3706	34	1573	8195	8629	31
574	32	853	438	2059	5354	2194	2395	1393	9033	3715	32	1582	8485	8638	32
583	30	862	502	2068	5018	2203	2187	1402	8956	3724	32	1591	8738	8647	29
592	29	871	581	2077	4654	2212	2002	1411	8862	3733	31	1600	8981	8656	29
601	29	880	679	2086	4228	2221	1802	1420	8780	3742	31	1609	9206	8665	29
610	30	889	800	2095	3796	2230	1632	1429	8672	3751	31	1618	9420	8674	32
619	28	898	906	2104	3334	2239	1465	1438	8567	3760	29	1627	9637	8683	28
628	29	907	1024	2113	2935	2248	1337	1447	8439	3769	30	1636	9825	8692	33
637	30	916	1110	2122	2578	2257	1206	1456	8293	3778	30	1645	10018	8701	31
646	30	925	1199	2131	2256	2266	1098	1465	8132	3787	32	1654	10177	8710	31
655	27	934	1250	2140	1946	2275	994	1474	7948	3796	34	1663	10338	8719	33
664	27	943	1296	2149	1651	2284	889	1483	7770	3805	33	1672	10469	8728	34
673	31	952	1317	2158	1398	2293	804	1492	7561	3814	32	1681	10600	8737	33
682	31	961	1319	2167	1161	2302	725	1501	7352	3823	31	1690	10706	8746	34
691	31	970	1307	2176	960	2311	665	1510	7106	3832	31	1699	10799	8755	35
700	32	979	1303	2185	766	2320	592	1519	6850	3841	30	1708	10875	8764	34
709	34	988	1347	2194	616	2329	542	1528	6550	3850	32	1717	10925	8773	34
718	35	997	1406	7	12	7	15	1537	6231	3859	32	1726	10978	8782	33
727	34	1006	1512	16	17	16	18	1546	5900	3868	33	1735	11004	8791	34
736	31	1015	1642	25	22	25	22	1555	5548	3877	30	1744	11039	8800	29
745	29	1024	1849	34	27	34	28	1564	5182	3886	31	1753	11048	8809	29
754	31	1033	2101	43	28	43	28	1573	4770	3895	32	1762	11069	8818	30
763	31	1042	2421	52	28	52	27	1582	4356	3904	30	1771	11060	8827	31
772	50	1051	2799	61	30	61	28	1591	3900	3913	33	1780	11046	8836	32
781	58	1060	3245	70	29	70	27	1600	3437	3922	33	1789	11018	8845	29
790	80	1069	3764	79	27	79	27	1609	2946	3931	33	1798	10984	8854	31
799	85	1078	4300	88	30	88	28	1618	2460	3940	34	1807	10954	8863	29
808	108	1087	4869	97	29	97	28	1627	1990	3949	35	1816	10904	8872	30
817	120	1096	5432	106	28	106	31	1636	1567	3958	34	1825	10875	8881	30
826	142	1105	6028	115	30	115	30	1645	1214	3967	36	1834	10831	8890	29
835	162	1114	6631	124	31	124	30	1654	904	3976	34	1843	10813	8899	29
844	177	1123	7239	133	30	133	31	1663	674	3985	31	1852	10779	8908	32
853	201	1132	7815	142	30	142	34	1672	509	3994	32	1861	10768	8917	31
862	212	1141	8375	151	29	151	32	7	13	4003	32	1870	10747	8926	32
871	238	1150	8907	160	30	160	32	16	22	4012	32	1879	10729	8935	34
880	241	1159	9391	169	28	169	31	25	25	4021	33	1888	10710	8944	32
889	264	1168	9858	178	31	178	33	34	26	4030	32	1897	10679	8953	32
898	265	1177	10265	187	32	187	35	43	26	4039	30	1906	10663	8962	34
907	286	1186	10646	196	34	196	32	52	26	4048	33	1915	10627	8971	36
916	295	1195	10973	205	35	205	34	61	28	4057	33	1924	10605	8980	33
925	317	1204	11282	214	36	214	31	70	29	4066	34	1933	10555	8989	31
934	343	1213	11546	223	33	223	30	79	31	4075	32	1942	10513	8998	32
943	367	1222	11792	232	32	232	29	88	32	4084	29	1951	10453	9007	32
952	407	1231	12009	241	32	241	30	97	34	4093	28	1960	10410	9016	33
961	432	1240	12196	250	31	250	31	106	34	4102	27	1969	10364	9025	33
970	477	1249	12367	259	34	259	33	115	34	4111	27	1978	10312	9034	35
979	505	1258	12486	268	33	268	33	124	32	4120	28	1987	10272	9043	34
988	560	1267	12588	277	34	277	35	133	33	4129	32	1996	10215	9052	33
997	611	1276	12630	286	32	286	32	142	31	4138	30	2005	10167	9061	33
1006	681	1285	12665	295	32	295	33	151	30	4147	32	2014	10090	9070	32
1015	764	1294	12661	304	30	304	32	160	30	4156	31	2023	10020	9079	30
1024	867	1303	12655	313	29	313	32	169	31	4165	31	2032	9926	9088	28
1033	1009	1312	12628	322	31	322	33	178	33	4174	30	2041	9842	9097	29
1042	1167	1321	12596	331	33	331	34	187	35	4183	33	2050	9749	9106	29
1051	1381	1330	12561	340	35	340	36	196	35	4192	34	2059	9659	9115	31
1060	1608	1339	12518	349	35	349	34	205	34	4201	32	2068	9568	9124	30
1069	1871	1348	12488	358	36	358	32	214	35	4210	35	2077	9460	9133	31
1078	2131	1357	12429	367	33	367	30	223	33	4219	33	2086	9362	9142	30
1087	2408	1366	12375	376	31	376	30	232	29	4228	30	2095	9252	9151	30
1096	2664	1375	12296	385	30	385	30	241	29	4237	31	2104	9160	9160	29
1105	2916	1384	12227	394	30	394	32	250	29	4246	31	2113	9047	9169	32
1114	3177	1393	12136	403	32	403	30	259	30	4255	32	2122	8943	9178	33
1123	3440	1402	12049	412	32	412	29	268	32	4264	33	2131	8823	9187	32
1132	3731	1411	11954	421	34	421	30	277	32	4273	32	2140	8703	9196	34
1141	4022	1420	11850	430	35	430	32	286	35	4282	33	2149	8581	9205	33
1150	4355	1429	11750	439	34	439	31	295	34	4291	32	2158	8453	9214	33
1159	4680	1438	11632	448	32	448	33	304	33	4300	30	2167	8332	9223	34
1168	5030	1447	11534	457	30	457	33	313	32	4309	31	2176	8190	9232	37
1177	5375	1456	11419	466	28	466	29	322	30	4318	31	2185	8066	9241	32
1186	5739	1465	11328	475	32	475	28	331	28	4327	33	2194	7922	9250	33
1195	6100	1474	11229	484	34	484	28	340	30	4336	31	2203	7786	9259	35
1204	6450	1483	11147	493	33	493	32	349	32	4345	29	2212	7618	9268	37
1213	6795	1492	11058	502	34	502	33	358	32	4354	31	2221	7453	9277	33
1222	7112	1501	10970	511	37	511	34	367	34	4363	32	2230	7266	9286	47
1231	7434	1510	10887	520	36	520	34	376	33	4372	34	2239	7074	9295	49
1240	7722	1519	10788	529	36	529	32	385	32	4381	32	2248	6888	9304	73
1249	8019	1528	10699	538	35	538	31	394	29	4390	35	2257	6702	9313	82
1258	8285	1537	10579	547	33	547	32	403	29	4399	33	2266	6530	9322	109
1267	8553	1546	10472	556	32	556	31	412	30	4408	35	2275	6339	9331	119
1276	8796	1555	10337	565	31	565	32	421	28	4417	34	2284	6185	9340	138
1285	9023	1564	10208	574	33	574	34	430	27	4426	37	2293	6031	9349	149
1294	9221	1573	10053	583	32	583	32	439	30	4435	37	2302	5903	9358	162
1303	9379	1582	9898	592	31	592	31	448	31	4444	34	2311	5773	9367	172
1312	9523	1591	9741	601	30	602	31	457	33	4453	33	2320	5665	9376	167
1321	9627	1600	9579	610	30	610	29	466	34	4462	34	2329	5550	9385	175
1330	9729	1609	9417	619	32	619	32	475	33	4471	34	2338	5426	9394	159
1339	9794	1618	9232	628	32	628	34	484	32	4480	34	2347	5314	9403	166
1348	9863	1627	9064	637	31	637	32	493	31	4489	37	2356	5190	9412	152
1357	9913	1636	8875	646	31	646	34	502	32	4498	35	2365	5076	9421	158
1366	9961	1645	8701	655	31	655	34	511	33	4507	35	2374	4940	9430	155
1375	9992	1654	8514	664	32	664	33	520	33	4516	32	2383	4830	9439	157
1384	10007	1663	8351	673	34	673	33	529	32	4525	30	2392	4703	9448	166
1393	10024	1672	8186	682	34	682	33	538	30	4534	30	2401	4574	9457	166
1402	10014	1681	8011	691	35	691	33	547	31	4543	31	2410	4444	9466	189
1411	10006	1690	7830	700	37	700	34	556	34	4552	33	2419	4332	9475	202
1420	9964	1699	7622	709	34	709	34	565	32	4561	32	2428	4226	9484	242
1429	9931	1708	7408	718	31	718	34	574	32	4570	32	2437	4114	9493	263
1438	9874	1717	7155	727	30	727	32	583	32	4579	31	2446	4021	9502	306
1447	9822	1726	6902	736	28	736	31	592	30	4588	33	2455	3917	9511	334
1456	9755	1735	6613	745	31	745	31	601	27	4597	34	2464	3829	9520	380
1465	9683	1744	6311	754	32	754	29	610	28	4606	35	2473	3718	9529	425
1474	9611	1753	5972	763	32	763	29	619	28	4615	35	2482	3612	9538	476
1483	9522	1762	5613	772	30	772	30	628	29	4624	33	2491	3478	9547	540
1492	9439	1771	5234	781	28	781	32	637	29	4633	31	2500	3335	9556	595
1501	9336	1780	4829	790	29	790	32	646	28	4642	29	2509	3175	9565	671
1510	9261	1789	4418	799	47	799	32	655	31	4651	33	2518	2993	9574	739
1519	9174	1798	3973	808	86	808	32	664	31	4660	31	2527	2802	9583	833
1528	9108	1807	3539	817	97	817	29	673	33	4669	33	2536	2590	9592	911
1537	9027	1816	3083	826	121	826	29	682	32	4678	31	2545	2401	9601	1011
1546	8946	1825	2654	835	141	835	29	691	32	4687	31	2554	2212	9610	1112
1555	8858	1834	2226	844	162	844	31	700	31	4696	30	2563	2046	9619	1224
1564	8758	1843	1838	853	189	853	30	709	32	4705	30	2572	1870	9628	1341
1573	8654	1852	1482	862	210	862	32	718	30	4714	30	2581	1717	9637	1455
1582	8516	1861	1174	871	246	871	32	727	32	4723	29	2590	1560	9646	1593
1591	8388	1870	912	880	264	880	31	736	29	4732	30	2599	1419	9655	1716
1600	8228	1879	693	889	305	889	30	745	32	4741	29	2608	1284	9664	1862
1609	8072	1888	526	898	326	898	30	754	29	4750	29	2617	1154	9673	1986
1618	7872	7	9	907	363	907	30	763	28	4759	29	2626	1050	9682	2118
1627	7657	16	18	916	391	916	32	772	33	4768	33	2635	942	9691	2225
1636	7402	25	21	925	432	925	29	781	34	4777	33	2644	850	9700	2338
1645	7123	34	24	934	486	934	30	790	32	4786	34	2653	744	9709	2441
1654	6823	43	28	943	542	943	30	799	34	4795	33	2662	652	9718	2544
1663	6496	52	27	952	621	952	27	808	31	4804	29	2671	558	9727	2660
1672	6182	61	29	961	700	961	29	817	29	4813	30	7	9	9736	2765
1681	5850	70	29	970	818	970	31	826	28	4822	31	16	19	9745	2892
1690	5533	79	28	979	939	979	31	835	27	4831	33	25	23	9754	2997
1699	5203	88	29	988	1098	988	33	844	28	4840	33	34	29	9763	3128
1708	4889	97	30	997	1273	997	31	853	29	4849	34	43	30	9772	3250
1717	4568	106	31	1006	1485	1006	39	862	30	4858	33	52	32	9781	3388
1726	4275	115	32	1015	1723	1015	49	871	31	4867	35	61	30	9790	3517
1735	3993	124	33	1024	2003	1024	52	880	31	4876	34	70	30	9799	3657
1744	3716	133	30	1033	2340	1033	73	889	33	4885	34	79	30	9808	3808
1753	3456	142	30	1042	2719	1042	76	898	30	4894	36	88	30	9817	3953
1762	3194	151	31	1051	3145	1051	102	907	28	4903	31	97	30	9826	4104
1771	2961	160	33	1060	3569	1060	111	916	30	4912	31	106	28	9835	4228
1780	2713	169	32	1069	4018	1069	137	925	28	4921	28	115	26	9844	4370
1789	2500	178	32	1078	4434	1078	155	934	28	4930	29	124	27	9853	4503
1798	2277	187	34	1087	4841	1087	180	943	30	4939	29	133	25	9862	4660
1807	2071	196	35	1096	5209	1096	200	952	29	4948	31	142	26	9871	4805
1816	1857	205	32	1105	5567	1105	218	961	31	4957	33	151	28	9880	4955
1825	1653	214	32	1114	5924	1114	243	970	33	4966	35	160	30	9889	5095
1834	1467	223	31	1123	6270	1123	258	979	32	4975	35	169	32	9898	5225
1843	1270	232	31	1132	6621	1132	292	988	34	4984	33	178	31	9907	5353
1852	1099	241	31	1141	6963	1141	312	997	34	4993	32	187	33	9916	5457
1861	923	250	33	1150	7309	1150	353	1006	34	5002	32	196	34	9925	5579
1870	788	259	33	1159	7622	1159	371	1015	32	5011	33	205	36	9934	5672
1879	647	268	33	1168	7937	1168	399	1024	29	5020	32	214	37	9943	5774
1888	538	277	34	1177	8214	1177	411	1033	29	5029	34	223	37	9952	5851
7	9	286	34	1186	8485	1186	420	1042	30	5038	34	232	33	9961	5931
16	18	295	34	1195	8726	1195	430	1051	30	5047	36	241	31	9970	5997
25	23	304	30	1204	8952	1204	430	1060	34	5056	35	250	31	9979	6063
34	27	313	31	1213	9170	1213	445	1069	34	5065	36	259	28	9988	6128
43	30	322	30	1222	9354	1222	449	1078	33	5074	33	268	28	9997	6186
52	30	331	30	1231	9536	1231	478	1087	32	5083	30	277	29	10006	6257
61	34	340	32	1240	9683	1240	500	1096	31	5092	30	286	31	10015	6302
70	34	349	33	1249	9839	1249	560	1105	30	5101	30	295	32	10024	6367
79	32	358	33	1258	9972	1258	628	1114	28	5110	33	304	35	10033	6405
88	32	367	33	1267	10118	1267	716	1123	27	5119	32	313	37	10042	6456
97	34	376	31	1276	10251	1276	807	1132	27	5128	36	322	35	10051	6488
106	35	385	32	1285	10389	1285	900	1141	25	5137	34	331	32	10060	6531
115	34	394	29	1294	10535	1294	1012	1150	34	5146	33	340	32	10069	6572
124	33	403	30	1303	10672	1303	1111	1159	30	5155	31	349	31	10078	6603
133	32	412	32	1312	10825	1312	1240	1168	38	5164	32	358	28	10087	6645
142	32	421	32	1321	10965	1321	1351	1177	32	5173	33	367	29	10096	6675
151	33	430	35	1330	11119	1330	1507	1186	39	5182	31	376	30	10105	6727
160	30	439	34	1339	11238	1339	1663	1195	36	5191	33	385	28	10114	6759
169	31	448	30	1348	11361	1348	1851	1204	37	5200	35	394	30	10123	6802
178	31	457	31	1357	11457	1357	2057	1213	42	5209	35	403	30	10132	6813
187	32	466	30	1366	11550	1366	2275	1222	36	5218	33	412	31	10141	6831
196	34	475	30	1375	11617	1375	2522	1231	48	5227	31	421	31	10150	6833
205	33	484	28	1384	11661	1384	2752	1240	40	5236	30	430	33	10159	6833
214	32	493	30	1393	11697	1393	2997	1249	56	5245	28	439	33	10168	6850
223	32	502	30	1402	11700	1402	3234	1258	47	5254	31	448	33	10177	6868
232	30	511	32	1411	11699	1411	3489	1267	58	5263	33	457	33	10186	6907
241	32	520	32	1420	11671	1420	3726	1276	55	5272	35	466	33	10195	6935
250	32	529	33	1429	11659	1429	3989	1285	60	5281	34	475	31	10204	6978
259	34	538	33	1438	11620	1438	4248	1294	62	5290	33	484	32	10213	6997
268	35	547	31	1447	11592	1447	4533	1303	57	5299	31	493	32	10222	7024
277	31	556	32	1456	11548	1456	4833	1312	64	5308	31	502	32	10231	7035
286	30	565	29	1465	11501	1465	5135	1321	55	5317	31	511	32	10240	7054
295	30	574	31	1474	11446	1474	5452	1330	64	5326	32	520	32	10249	7067
304	30	583	32	1483	11374	1483	5750	1339	52	5335	34	529	31	10258	7074
313	32	592	33	1492	11314	1492	6058	1348	65	5344	35	538	31	10267	7094
322	32	601	34	1501	11230	1501	6331	1357	61	5353	34	547	33	10276	7099
331	33	610	35	1510	11160	1510	6608	1366	72	5362	32	556	34	10285	7113
340	31	619	34	1519	11061	1519	6845	1375	77	5371	32	565	34	10294	7097
349	30	628	35	1528	10971	1528	7073	1384	83	5380	30	574	31	10303	7083
358	29	637	33	1537	10850	1537	7274	1393	99	5389	30	583	32	10312	7035
367	28	646	32	1546	10725	1546	7470	1402	101	5398	33	592	29	10321	6990
376	29	655	33	1555	10589	1555	7667	1411	122	5407	35	601	27	10330	6931
385	32	664	31	1564	10439	1564	7850	1420	128	5416	33	610	29	10339	6872
394	30	673	31	1573	10287	1573	8038	1429	157	5425	32	619	27	10348	6821
403	31	682	32	1582	10114	1582	8193	1438	178	5434	31	628	28	10357	6763
412	30	691	32	1591	9949	1591	8357	1447	219	5443	28	637	30	10366	6710
421	32	700	31	1600	9757	1600	8484	1456	246	5452	30	646	31	10375	6626
430	30	709	32	1609	9569	1609	8613	1465	284	5461	29	655	32	10384	6534
439	33	718	33	1618	9339	1618	8713	1474	319	5470	33	664	34	10393	6390
448	33	727	33	1627	9111	1627	8809	1483	357	5479	33	673	32	10402	6226
457	33	736	33	1636	8861	1636	8888	1492	400	5488	31	682	33	10411	6014
466	33	745	31	1645	8602	1645	8945	1501	430	5497	29	691	29	10420	5784
475	31	754	28	1654	8331	1654	9000	1510	465	5506	27	700	28	10429	5531
484	31	763	27	1663	8039	1663	9028	1519	485	5515	29	709	30	10438	5279
493	31	772	29	1672	7749	1672	9064	1528	534	5524	30	718	27	10447	5063
502	35	781	30	1681	7436	1681	9070	1537	582	5533	31	727	26	10456	4839
511	36	790	33	1690	7136	1690	9095	1546	653	5542	32	736	27	10465	4625
520	37	799	35	1699	6809	1699	9096	1555	726	5551	33	745	30	10474	4378
529	37	808	35	1708	6484	1708	9105	1564	818	5560	32	754	30	10483	4127
538	35	817	34	1717	6142	1717	9106	1573	926	5569	34	763	31	10492	3836
547	31	826	32	1726	5818	1726	9109	1582	1045	5578	32	772	30	10501	3546
556	29	835	29	1735	5501	1735	9108	1591	1188	5587	31	781	31	10510	3254
565	31	844	26	1744	5177	1744	9093	1600	1327	5596	31	790	33	10519	2976
574	30	853	27	1753	4846	1753	9087	1609	1500	5605	33	799	30	10528	2730
583	30	862	28	1762	4488	1762	9058	1618	1658	5614	33	808	31	10537	2482
592	32	871	31	1771	4127	1771	9039	1627	1839	5623	30	817	31	10546	2245
601	33	880	34	1780	3731	1780	8991	1636	2001	5632	31	826	33	10555	1988
610	32	889	39	1789	3366	1789	8952	1645	2184	5641	29	835	30	10564	1746
619	34	898	38	1798	2990	1798	8895	1654	2381	5650	33	844	30	10573	1485
628	32	907	35	1807	2646	1807	8842	1663	2576	5659	32	853	31	10582	1249
637	31	916	33	1816	2311	1816	8784	1672	2791	5668	34	862	28	10591	1172
646	28	925	33	1825	2011	1825	8727	1681	3008	5677	35	871	31	10600	1042
655	28	934	31	1834	1743	1834	8682	1690	3242	5686	35	880	30	10609	896
664	30	943	31	1843	1496	1843	8621	1699	3474	5695	31	889	29	10618	762
673	32	952	31	1852	1289	1852	8578	1708	3742	5704	30	898	32	10627	657
682	35	961	33	1861	1092	1861	8517	1717	4003	5713	28	907	34	10636	561
691	35	970	34	1870	942	1870	8478	1726	4276	5722	30	916	36	10645	498
700	33	979	31	1879	794	1879	8416	1735	4535	5731	33	925	36	10654	429
709	33	988	43	1888	678	1888	8372	1744	4788	5740	31	934	37	10663	383
718	30	997	46	1897	561	1897	8324	1753	5030	5749	33	943	36	10672	318
727	27	1006	56	7	11	1906	8277	1762	5251	5758	31	952	35	10681	273
736	27	1015	66	16	15	1915	8228	1771	5463	5767	34	961	33	10690	230
745	28	1024	69	25	24	1924	8163	1780	5650	5776	32	970	33	10699	195
754	31	1033	90	34	28	1933	8109	1789	5847	5785	31	979	32	10708	176
763	32	1042	93	43	29	1942	8029	1798	6021	5794	31	988	31	10717	148
772	34	1051	118	52	29	1951	7955	1807	6207	5803	28	997	30	10726	136
781	32	1060	121	61	28	1960	7853	1816	6383	5812	29	1006	31	10735	108
790	30	1069	146	70	30	1969	7762	1825	6571	5821	31	1015	30	10744	100
799	28	1078	156	79	28	1978	7646	1834	6752	5830	35	1024	32	10753	77
808	28	1087	181	88	29	1987	7530	1843	6930	5839	35	1033	31	10762	64
817	29	1096	208	97	27	1996	7413	1852	7119	5848	35	1042	31	10771	52
826	30	1105	238	106	29	2005	7296	1861	7296	5857	32	1051	30	10780	47
835	32	1114	284	115	29	2014	7187	1870	7484	5866	31	1060	30	10789	44
844	33	1123	323	124	33	2023	7050	1879	7646	5875	29	1069	32	10798	39
853	31	1132	381	133	33	2032	6925	1888	7822	5884	29	1078	31	10807	39
862	33	1141	422	142	31	2041	6774	1897	7977	5893	32	1087	34	10816	37
871	33	1150	482	151	31	2050	6637	1906	8140	5902	30	1096	35	10825	34
880	33	1159	528	160	31	2059	6481	1915	8289	5911	34	1105	37	10834	36
889	32	1168	588	169	31	2068	6338	1924	8440	5920	32	1114	35	10843	36
898	34	1177	642	178	30	2077	6195	1933	8596	5929	32	1123	37	10852	33
907	34	1186	709	187	30	2086	6056	1942	8748	5938	31	1132	34	10861	33
916	33	1195	770	196	31	2095	5925	1951	8919	5947	31	1141	34	10870	34
925	33	1204	832	205	31	2104	5783	1960	9066	5956	29	1150	34	10879	36
934	32	1213	907	214	30	2113	5651	1969	9219	5965	31	1159	31	10888	32
943	31	1222	972	223	32	2122	5501	1978	9333	5974	31	1168	30	10897	32
952	31	1231	1076	232	33	2131	5370	1987	9431	5983	34	1177	29	10906	36
961	27	1240	1184	241	31	2140	5221	1996	9491	5992	33	1186	30	10915	35
970	36	1249	1336	250	35	2149	5097	2005	9535	6001	30	1195	28	10924	33
979	35	1258	1500	259	32	2158	4963	2014	9556	6010	33	1204	27	10933	34
988	48	1267	1711	268	31	2167	4838	2023	9564	6019	33	1213	29	10942	35
997	61	1276	1946	277	31	2176	4719	2032	9564	6028	34	1222	29	10951	36
1006	72	1285	2203	286	28	2185	4596	2041	9536	6037	34	1231	28	10960	35
1015	91	1294	2492	295	29	2194	4485	2050	9515	6046	31	1240	28	10969	33
1024	99	1303	2779	304	32	2203	4365	2059	9473	6055	29	1249	28	10978	33
1033	122	1312	3084	313	32	2212	4271	2068	9441	6064	30	1258	27	10987	33
1042	127	1321	3373	322	30	2221	4162	2077	9387	6073	31	1267	30	10996	33
1051	152	1330	3678	331	31	2230	4075	2086	9342	6082	31	1276	29	11005	32
1060	158	1339	3980	340	29	2239	3970	2095	9286	6091	33	1285	32	11014	34
1069	181	1348	4306	349	29	2248	3878	2104	9231	6100	29	1294	32	11023	31
1078	200	1357	4621	358	29	2257	3779	2113	9178	6109	30	1303	31	11032	33
1087	228	1366	4943	367	33	2266	3678	2122	9118	6118	30	1312	31	11041	32
1096	259	1375	5272	376	34	2275	3577	2131	9070	6127	29	1321	31	11050	32
1105	292	1384	5614	385	33	2284	3461	2140	8997	6136	31	1330	30	11059	29
1114	346	1393	5974	394	34	2293	3364	2149	8935	6145	31	1339	30	11068	29
1123	385	1402	6313	403	32	2302	3254	2158	8851	6154	29	1348	29	11077	30
1132	448	1411	6664	412	29	2311	3174	2167	8783	6163	30	1357	30	11086	31
1141	497	1420	6973	421	28	2320	3081	2176	8697	6172	30	1366	39	11095	34
1150	572	1429	7269	430	34	2329	2995	2185	8613	6181	28	1375	33	11104	34
1159	641	1438	7519	439	34	2338	2891	2194	8524	6190	30	1384	39	11113	35
1168	731	1447	7756	448	35	2347	2793	2203	8428	6199	28	1393	34	11122	32
1177	834	1456	7975	457	34	2356	2697	2212	8349	6208	30	1402	38	11131	31
1186	949	1465	8181	466	34	2365	2593	2221	8264	6217	30	1411	39	11140	32
1195	1087	1474	8382	475	31	2374	2496	2230	8200	6226	31	1420	41	11149	34
1204	1231	1483	8563	484	30	2383	2390	2239	8124	6235	30	1429	46	11158	31
1213	1398	1492	8746	493	31	2392	2305	2248	8067	6244	27	1438	45	11167	31
1222	1564	1501	8900	502	30	2401	2204	2257	7997	6253	29	1447	57	11176	30
1231	1760	1510	9066	511	34	2410	2133	2266	7949	6262	28	1456	53	11185	36
1240	1949	1519	9213	520	32	2419	2052	2275	7897	6271	32	1465	66	11194	30
1249	2152	1528	9373	529	35	2428	1984	2284	7859	6280	31	1474	62	11203	39
1258	2344	1537	9514	538	32	2437	1913	2293	7823	6289	33	1483	77	11212	33
1267	2533	1546	9650	547	33	2446	1839	2302	7776	6298	32	1492	80	11221	35
1276	2732	1555	9773	556	31	2455	1771	2311	7749	6307	29	1501	92	11230	37
1285	2933	1564	9884	565	30	2464	1693	2320	7704	6316	29	1510	100	11239	38
1294	3162	1573	9994	574	30	2473	1625	2329	7668	6325	31	1519	103	11248	42
1303	3387	1582	10078	583	29	2482	1537	2338	7609	6334	32	1528	118	11257	34
1312	3646	1591	10169	592	31	2491	1467	2347	7565	6343	31	1537	116	11266	41
1321	3891	1600	10233	601	31	2500	1373	2356	7513	6352	32	1546	137	11275	35
1330	4152	1609	10299	610	31	2509	1299	2365	7469	6361	31	1555	141	11284	45
1339	4396	1618	10330	619	31	2518	1214	2374	7426	6370	34	1564	172	11293	39
1348	4640	1627	10362	628	31	2527	1134	2383	7390	6379	31	1573	183	11302	48
1357	4876	1636	10379	637	32	2536	1054	2392	7366	6388	31	1582	208	11311	44
1366	5110	1645	10391	646	34	2545	972	2401	7327	6397	32	1591	225	11320	43
1375	5357	1654	10403	655	33	2554	906	2410	7302	6406	33	1600	249	11329	45
1384	5591	1663	10397	664	35	2563	821	2419	7251	6415	34	1609	282	11338	44
1393	5837	1672	10397	673	33	2572	761	2428	7222	6424	31	1618	303	11347	50
1402	6057	1681	10369	682	31	2581	691	2437	7181	6433	31	1627	348	11356	41
1411	6287	1690	10353	691	31	2590	646	2446	7146	6442	28	1636	366	11365	48
1420	6491	1699	10312	700	29	2599	585	2455	7102	6451	29	1645	414	11374	40
1429	6706	1708	10284	709	33	2608	541	2464	7061	6460	28	1654	445	11383	46
1438	6904	1717	10236	718	51	2617	492	2473	7023	6469	31	1663	500	11392	40
1447	7087	1726	10185	727	59	7	7	2482	6972	6478	33	1672	543	11401	45
1456	7254	1735	10127	736	77	16	20	2491	6934	6487	32	1681	599	11410	44
1465	7385	1744	10061	745	93	25	22	2500	6878	6496	32	1690	653	11419	43
1474	7500	1753	9995	754	108	34	26	2509	6832	6505	35	1699	706	11428	48
1483	7570	1762	9909	763	130	43	29	2518	6762	6514	31	1708	779	11437	41
1492	7640	1771	9837	772	134	52	28	2527	6712	6523	28	1717	840	11446	45
1501	7681	1780	9744	781	161	61	29	2536	6653	6532	33	1726	931	11455	36
1510	7725	1789	9666	790	163	70	29	2545	6600	6541	31	1735	1008	11464	45
1519	7745	1798	9568	799	184	79	28	2554	6539	6550	36	1744	1113	11473	37
1528	7757	1807	9475	808	179	88	28	2563	6471	6559	36	1753	1214	11482	43
1537	7745	1816	9377	817	183	97	29	2572	6420	6568	33	1762	1340	11491	44
1546	7715	1825	9278	826	176	106	30	2581	6353	6577	33	1771	1477	11500	46
1555	7686	1834	9182	835	175	115	32	2590	6307	6586	32	1780	1617	11509	46
1564	7633	1843	9070	844	177	124	31	2599	6240	6595	30	1789	1767	11518	42
1573	7584	1852	8968	853	162	133	34	2608	6196	6604	29	1798	1916	11527	52
1582	7507	1861	8835	862	166	142	36	2617	6132	6613	30	1807	2079	11536	43
1591	7434	1870	8713	871	150	151	35	2626	6072	6622	28	1816	2219	11545	53
1600	7335	1879	8558	880	158	160	36	2635	5997	6631	32	1825	2378	11554	43
1609	7242	1888	8407	889	138	169	36	2644	5918	6640	31	1834	2515	11563	53
1618	7145	1897	8233	898	140	178	34	2653	5834	6649	33	1843	2660	11572	46
1627	7057	1906	8055	907	129	187	35	2662	5729	6658	31	1852	2794	11581	54
1636	6976	1915	7864	916	124	196	35	2671	5631	6667	30	1861	2938	11590	59
1645	6885	1924	7661	925	120	205	35	2680	5513	6676	28	1870	3081	11599	65
1654	6808	1933	7471	934	116	214	37	2689	5424	6685	29	1879	3219	11608	80
1663	6705	1942	7269	943	122	223	39	2698	5313	6694	30	1888	3377	11617	79
1672	6616	1951	7087	952	113	232	40	2707	5219	6703	30	1897	3522	11626	93
1681	6508	1960	6885	961	122	241	36	2716	5125	6712	31	1906	3691	11635	88
1690	6419	1969	6701	970	112	250	36	2725	5048	6721	30	1915	3846	11644	98
1699	6325	1978	6497	979	117	259	37	2734	4973	6730	30	1924	4024	11653	89
1708	6237	1987	6306	988	107	268	33	2743	4897	6739	30	1933	4197	11662	92
1717	6148	1996	6113	997	110	277	33	2752	4841	6748	31	1942	4391	11671	87
1726	6062	2005	5928	1006	106	286	34	2761	4771	6757	32	1951	4585	11680	81
1735	5988	2014	5766	1015	107	295	32	2770	4717	6766	33	1960	4782	11689	77
1744	5893	2023	5617	1024	108	304	30	2779	4643	6775	34	1969	4985	11698	64
1753	5812	2032	5524	1033	104	313	30	2788	4588	6784	31	1978	5177	11707	66
1762	5703	2041	5451	1042	113	322	30	2797	4516	6793	31	1987	5379	11716	53
1771	5608	2050	5417	1051	106	331	29	2806	4456	6802	30	1996	5552	11725	70
1780	5497	2059	5381	1060	121	340	28	2815	4393	6811	31	2005	5738	11734	65
1789	5398	2068	5359	1069	116	349	30	2824	4343	6820	33	2014	5899	11743	76
1798	5297	2077	5319	1078	131	358	30	2833	4297	6829	35	2023	6067	11752	72
1807	5198	2086	5285	1087	129	367	29	2842	4230	6838	34	2032	6218	11761	75
1816	5099	2095	5247	1096	143	376	32	2851	4173	6847	35	2041	6367	11770	75
1825	4991	2104	5200	1105	154	385	31	2860	4091	6856	33	2050	6512	11779	73
1834	4906	2113	5166	1114	167	394	31	2869	4018	6865	34	2059	6647	11788	82
1843	4808	2122	5108	1123	192	403	30	2878	3919	6874	33	2068	6793	11797	72
1852	4727	2131	5055	1132	199	412	30	2887	3833	6883	30	2077	6918	11806	80
1861	4622	2140	4957	1141	223	421	26	2896	3731	6892	32	2086	7059	11815	68
1870	4536	2149	4852	1150	217	430	25	2905	3631	6901	33	2095	7184	11824	75
1879	4439	2158	4718	1159	230	439	25	2914	3525	6910	34	2104	7328	11833	65
1888	4343	2167	4580	1168	225	448	27	2923	3401	6919	35	2113	7452	11842	70
1897	4243	2176	4419	1177	236	457	28	2932	3276	6928	34	2122	7585	11851	62
1906	4137	2185	4238	1186	240	466	28	2941	3127	6937	32	2131	7715	11860	58
1915	4029	2194	4059	1195	248	475	30	2950	2997	6946	31	2140	7848	11869	58
1924	3896	2203	3850	1204	268	484	31	2959	2863	6955	27	2149	7994	11878	51
1933	3776	2212	3634	1213	284	493	33	2968	2749	6964	27	2158	8141	11887	58
1942	3629	2221	3383	1222	329	502	34	2977	2628	6973	29	2167	8311	11896	46
1951	3499	2230	3132	1231	381	511	32	2986	2524	6982	29	2176	8460	11905	52
1960	3359	2239	2857	1240	485	520	30	2995	2423	6991	31	2185	8623	11914	42
1969	3240	2248	2595	1249	598	529	29	3004	2338	7000	31	2194	8764	11923	44
1978	3121	2257	2331	1258	757	538	28	3013	2258	7009	34	2203	8924	11932	42
1987	3005	2266	2083	1267	915	547	28	3022	2175	7018	35	2212	9081	11941	48
1996	2901	2275	1853	1276	1091	556	30	3031	2101	7027	34	2221	9233	11950	47
2005	2782	2284	1633	1285	1269	565	32	3040	2013	7036	34	2230	9375	11959	43
2014	2680	2293	1464	1294	1436	574	32	3049	1951	7045	32	2239	9498	11968	48
2023	2567	2302	1301	1303	1630	583	34	3058	1864	7054	29	2248	9620	11977	40
2032	2486	2311	1166	1312	1825	592	33	3067	1794	7063	29	2257	9711	11986	45
2041	2394	2320	1021	1321	2046	601	34	3076	1704	7072	30	2266	9820	11995	39
2050	2322	2329	914	1330	2270	610	31	3085	1618	7081	32	2275	9905	12004	45
2059	2250	2338	803	1339	2522	619	33	3094	1531	7090	34	2284	10005	12013	38
2068	2190	2347	718	1348	2767	628	32	3103	1448	7099	34	2293	10082	12022	35
2077	2129	2356	636	1357	3046	637	30	3112	1381	7108	33	2302	10157	12031	38
2086	2066	2365	552	1366	3339	646	30	3121	1299	7117	33	2311	10218	12040	35
2095	2017	7	7	1375	3633	655	31	3130	1235	7126	35	2320	10264	12049	30
2104	1948	16	18	1384	3925	664	31	3139	1156	7135	34	2329	10304	12058	33
2113	1892	25	20	1393	4193	673	33	3148	1090	7144	31	2338	10321	12067	31
2122	1809	34	23	1402	4471	682	33	3157	1010	7153	29	2347	10345	12076	34
2131	1739	43	25	1411	4740	691	33	3166	938	7162	28	2356	10336	12085	32
2140	1639	52	27	1420	5034	700	31	3175	855	7171	32	2365	10338	12094	36
2149	1546	61	28	1429	5336	709	30	3184	783	7180	31	2374	10320	12103	34
2158	1444	70	26	1438	5663	718	28	3193	718	7189	32	2383	10316	12112	32
2167	1335	79	28	1447	5985	727	28	3202	646	7198	31	2392	10293	12121	33
2176	1226	88	31	1456	6322	736	30	3211	598	7207	31	2401	10268	12130	35
2185	1108	97	34	1465	6654	745	31	3220	539	7216	30	2410	10238	12139	33
2194	1011	106	35	1474	6963	754	34	3229	499	7225	28	2419	10195	12148	34
2203	908	115	33	1483	7276	763	33	7	9	7234	28	2428	10152	12157	33
2212	827	124	31	1492	7563	772	35	16	18	7243	28	2437	10077	12166	33
2221	733	133	31	1501	7842	781	33	25	21	7252	31	2446	10008	12175	36
2230	662	142	31	1510	8073	790	34	34	21	7261	31	2455	9915	12184	34
2239	585	151	33	1519	8298	799	31	43	25	7270	30	2464	9835	12193	32
2248	512	160	33	1528	8484	808	28	52	25	7279	30	2473	9724	12202	30
7	9	169	34	1537	8658	817	29	61	27	7288	31	2482	9615	12211	30
16	19	178	34	1546	8805	826	29	70	28	7297	28	2491	9498	12220	31
25	24	187	34	1555	8939	835	29	79	28	7306	31	2500	9386	12229	31
34	28	196	32	1564	9067	844	31	88	29	7315	32	2509	9286	12238	32
43	30	205	31	1573	9186	853	33	97	28	7324	31	2518	9173	12247	31
52	33	214	30	1582	9319	862	36	106	32	7333	33	2527	9071	12256	33
61	33	223	31	1591	9425	871	34	115	33	7342	31	2536	8955	12265	29
70	30	232	32	1600	9545	880	33	124	34	7351	32	2545	8860	12274	34
79	29	241	32	1609	9640	889	34	133	33	7360	31	2554	8743	12283	31
88	31	250	33	1618	9745	898	32	142	33	7369	30	2563	8635	12292	29
97	31	259	33	1627	9828	907	31	151	33	7378	30	2572	8511	12301	30
106	32	268	34	1636	9919	916	30	160	31	7387	29	2581	8391	12310	29
115	34	277	31	1645	10007	925	42	169	29	7396	29	2590	8282	12319	27
124	35	286	32	1654	10082	934	36	178	30	7405	31	2599	8181	12328	28
133	35	295	31	1663	10164	943	49	187	29	7414	31	2608	8106	12337	28
142	32	304	32	1672	10237	952	48	196	31	7423	30	2617	8022	12346	31
151	30	313	30	1681	10321	961	55	205	32	7432	30	2626	7961	12355	32
160	32	322	32	1690	10372	970	64	214	31	7441	30	2635	7879	12364	33
169	30	331	32	1699	10418	979	67	223	33	7450	28	2644	7813	12373	35
178	34	340	32	1708	10432	988	84	232	32	7459	31	2653	7736	12382	34
187	33	349	31	1717	10441	997	86	241	34	7468	32	2662	7678	12391	36
196	33	358	32	1726	10429	1006	106	250	36	7477	32	2671	7620	12400	34
205	33	367	32	1735	10405	1015	106	259	34	7486	33	2680	7568	12409	28
214	32	376	31	1744	10380	1024	125	268	32	7495	33	2689	7534	12418	30
223	31	385	29	1753	10334	1033	124	277	32	7504	36	2698	7485	12427	28
232	32	394	32	1762	10290	1042	145	286	30	7513	33	2707	7439	12436	32
241	32	403	31	1771	10209	1051	148	295	31	7522	30	2716	7360	12445	32
250	33	412	32	1780	10127	1060	156	304	31	7531	33	2725	7294	12454	35
259	32	421	33	1789	10009	1069	165	313	31	7540	55	2734	7206	12463	35
268	33	430	30	1798	9888	1078	163	322	32	7549	97	2743	7133	12472	35
277	32	439	30	1807	9743	1087	177	331	32	7558	151	2752	7056	12481	34
286	31	448	33	1816	9601	1096	175	340	31	7567	200	2761	6998	12490	33
295	31	457	31	1825	9449	1105	197	349	31	7576	245	2770	6946	12499	32
304	33	466	31	1834	9280	1114	199	358	31	7585	294	2779	6895	12508	28
313	32	475	30	1843	9104	1123	222	367	30	7594	338	2788	6854	12517	33
322	33	484	30	1852	8910	1132	225	376	29	7603	403	2797	6796	12526	32
331	33	493	30	1861	8729	1141	243	385	30	7612	461	2806	6752	12535	34
340	29	502	32	1870	8526	1150	261	394	28	7621	538	2815	6688	12544	36
349	27	511	31	1879	8336	1159	287	403	29	7630	579	2824	6642	12553	37
358	30	520	31	1888	8118	1168	321	412	27	7639	610	2833	6576	12562	35
367	32	529	30	1897	7900	1177	345	421	28	7648	602	2842	6518	12571	34
376	33	538	32	1906	7675	1186	388	430	28	7657	581	2851	6454	12580	35
385	34	547	34	1915	7459	1195	412	439	32	7666	537	2860	6393	12589	36
394	33	556	34	1924	7253	1204	456	448	35	7675	477	2869	6337	12598	35
403	30	565	34	1933	7045	1213	481	457	33	7684	411	2878	6266	12607	32
412	26	574	34	1942	6860	1222	518	466	34	7693	318	2887	6208	12616	32
421	28	583	31	1951	6650	1231	543	475	33	7702	242	2896	6126	12625	32
430	29	592	31	1960	6459	1240	572	484	31	7711	187	2905	6056	12634	32
439	29	601	30	1969	6246	1249	605	493	33	7720	148	2914	5953	12643	32
448	32	610	29	1978	6044	1258	640	502	34	7729	119	2923	5863	12652	30
457	32	619	32	1987	5810	1267	683	511	31	7738	93	2932	5757	12661	34
466	32	628	34	1996	5571	1276	709	520	32	7747	76	2941	5650	12670	33
475	33	637	34	2005	5332	1285	761	529	32	7756	64	2950	5544	12679	32
484	32	646	34	2014	5085	1294	793	538	29	7765	53	2959	5436	12688	31
493	31	655	34	2023	4852	1303	847	547	28	7774	47	2968	5345	12697	32
502	32	664	32	2032	4602	1312	892	556	29	7783	42	2977	5243	12706	34
511	34	673	33	2041	4366	1321	953	565	32	7792	40	2986	5173	12715	34
520	33	682	31	2050	4116	1330	1023	574	32	7801	37	2995	5098	12724	34
529	31	691	33	2059	3893	1339	1103	583	33	7810	37	3004	5053	12733	35
538	30	700	31	2068	3669	1348	1204	592	34	7819	33	3013	5010	12742	31
547	32	709	35	2077	3464	1357	1312	601	33	7828	31	3022	4987	12751	32
556	31	718	35	2086	3265	1366	1454	610	33	7837	27	3031	4958	12760	36
565	32	727	35	2095	3084	1375	1609	619	35	7846	28	3040	4926	12769	34
574	34	736	35	2104	2917	1384	1810	628	33	7855	28	3049	4897	12778	34
583	34	745	35	2113	2740	1393	2002	637	34	7864	31	3058	4852	12787	32
592	35	754	36	2122	2588	1402	2226	646	32	7873	33	3067	4816	12796	34
601	35	763	35	2131	2423	1411	2434	655	29	7882	33	3076	4760	12805	31
610	33	772	35	2140	2286	1420	2656	664	28	7891	32	3085	4724	12814	35
619	30	781	34	2149	2135	1429	2872	673	29	7900	30	3094	4667	12823	36
628	28	790	33	2158	1997	1438	3084	682	30	7909	27	3103	4620	12832	35
637	28	799	32	2167	1852	1447	3295	691	34	7918	30	3112	4549	12841	34
646	30	808	33	2176	1720	1456	3481	700	35	7927	29	3121	4477	12850	34
655	34	817	33	2185	1596	1465	3678	709	34	7936	30	3130	4397	12859	34
664	36	826	35	2194	1471	1474	3848	718	34	7945	28	3139	4303	12868	29
673	34	835	36	2203	1368	1483	4032	727	32	7954	31	3148	4211	12877	32
682	30	844	35	2212	1255	1492	4196	736	33	7963	31	3157	4086	12886	32
691	31	853	36	2221	1177	1501	4369	745	32	7972	30	3166	3968	12895	33
700	29	862	34	2230	1086	1510	4527	754	32	7981	28	3175	3815	12904	34
709	28	871	33	2239	1014	1519	4674	763	33	7990	32	3184	3678	12913	35
718	30	880	33	2248	933	1528	4821	772	30	7999	30	3193	3537	12922	31
727	31	889	31	2257	870	1537	4952	781	28	8008	32	3202	3410	12931	30
736	32	898	32	2266	803	1546	5100	790	28	8017	33	3211	3277	12940	31
745	32	907	36	2275	737	1555	5230	799	28	8026	30	3220	3136	12949	33
754	33	916	36	2284	677	1564	5385	808	29	8035	29	3229	2998	12958	33
763	32	925	34	2293	611	1573	5527	817	30	8044	28	3238	2849	12967	32
772	33	934	38	2302	558	1582	5685	826	30	8053	28	3247	2719	12976	36
781	32	943	33	2311	492	1591	5832	835	31	8062	27	3256	2568	12985	34
790	30	952	33	7	11	1600	5975	844	35	8071	30	3265	2441	12994	36
799	28	961	31	16	20	1609	6106	853	36	8080	30	3274	2304	13003	35
808	30	970	32	25	23	1618	6208	862	36	8089	31	3283	2191	13012	34
817	31	979	31	34	28	1627	6313	871	33	8098	30	3292	2073	13021	30
826	32	988	32	43	27	1636	6390	880	35	8107	31	3301	1968	13030	31
835	30	997	32	52	27	1645	6481	889	36	8116	31	3310	1867	13039	30
844	30	1006	33	61	28	1654	6535	898	32	8125	29	3319	1766	13048	29
853	27	1015	32	70	28	1663	6600	907	32	8134	31	3328	1673	13057	32
862	27	1024	41	79	29	1672	6636	916	29	8143	31	3337	1561	13066	29
871	29	1033	46	88	31	1681	6672	925	31	8152	34	3346	1469	13075	28
880	29	1042	48	97	33	1690	6689	934	30	8161	31	3355	1354	13084	28
889	28	1051	64	106	34	1699	6699	943	34	8170	35	3364	1263	13093	30
898	29	1060	64	115	33	1708	6717	952	33	8179	35	3373	1162	13102	29
907	31	1069	82	124	31	1717	6723	961	32	8188	33	3382	1079	13111	26
916	33	1078	81	133	30	1726	6740	970	32	8197	31	3391	996	13120	27
925	32	1087	105	142	28	1735	6726	979	34	8206	27	3400	914	13129	26
934	30	1096	107	151	31	1744	6724	988	34	8215	29	3409	842	13138	27
943	33	1105	126	160	30	1753	6697	997	31	8224	27	3418	762	13147	29
952	34	1114	134	169	30	1762	6675	1006	31	8233	31	3427	701	13156	31
961	36	1123	145	178	31	1771	6641	1015	31	8242	30	3436	626	13165	30
970	50	1132	156	187	32	1780	6605	1024	31	8251	33	3445	581	13174	30
979	53	1141	168	196	31	1789	6569	1033	29	8260	31	3454	531	13183	29
988	74	1150	190	205	30	1798	6524	1042	32	8269	32	3463	502	13192	34
997	74	1159	198	214	29	1807	6490	1051	32	8278	30	7	9	13201	31
1006	93	1168	230	223	30	1816	6435	1060	31	8287	31	16	16	13210	30
1015	95	1177	241	232	32	1825	6398	1069	27	8296	29	25	21	13219	32
1024	109	1186	272	241	33	1834	6341	1078	26	8305	29	34	26	13228	31
1033	119	1195	288	250	33	1843	6298	1087	24	8314	30	43	23	13237	34
1042	126	1204	314	259	30	1852	6235	1096	25	8323	29	52	26	13246	31
1051	136	1213	343	268	29	1861	6178	1105	29	8332	32	61	27	13255	33
1060	137	1222	369	277	31	1870	6114	1114	28	8341	34	70	31	13264	33
1069	153	1231	403	286	32	1879	6042	1123	31	8350	36	79	33	13273	34
1078	154	1240	425	295	34	1888	5980	1132	34	8359	36	88	33	13282	32
1087	173	1249	466	304	36	1897	5900	1141	35	8368	35	97	33	13291	31
1096	173	1258	492	313	33	1906	5834	1150	35	8377	32	106	29	13300	32
1105	188	1267	544	322	32	1915	5739	1159	32	8386	32	115	28	13309	29
1114	182	1276	585	331	34	1924	5660	1168	31	8395	31	124	27	13318	29
1123	187	1285	652	340	33	1933	5556	1177	29	8404	29	133	30	13327	31
1132	183	1294	718	349	34	1942	5459	1186	27	8413	31	142	34	13336	32
1141	177	1303	801	358	34	1951	5349	1195	30	8422	30	151	35	13345	32
1150	173	1312	901	367	35	1960	5240	1204	24	8431	33	160	35	13354	30
1159	158	1321	1002	376	32	1969	5140	1213	31	8440	32	169	34	13363	32
1168	156	1330	1134	385	31	1978	5042	1222	25	8449	31	178	31	13372	35
1177	135	1339	1274	394	30	1987	4968	1231	32	8458	30	187	28	13381	33
1186	133	1348	1452	403	31	1996	4884	1240	30	8467	30	196	30	13390	30
1195	114	1357	1632	412	32	2005	4817	1249	36	8476	30	205	30	13399	33
1204	112	1366	1838	421	34	2014	4732	1258	39	8485	30	214	31	13408	32
1213	97	1375	2034	430	33	2023	4660	1267	37	8494	33	223	33	13417	34
1222	94	1384	2240	439	32	2032	4570	1276	44	8503	35	232	35	13426	31
1231	89	1393	2441	448	31	2041	4492	1285	35	8512	37	241	34	13435	32
1240	81	1402	2633	457	30	2050	4406	1294	45	8521	35	250	32	13444	33
1249	83	1411	2833	466	31	2059	4312	1303	37	8530	38	259	33	13453	33
1258	68	1420	3015	475	33	2068	4232	1312	45	8539	35	268	33	13462	30
1267	82	1429	3218	484	35	2077	4144	1321	40	8548	34	277	31	13471	32
1276	74	1438	3396	493	33	2086	4079	1330	45	8557	33	286	32	13480	32
1285	86	1447	3596	502	31	2095	3999	1339	44	8566	32	295	32	13489	30
1294	82	1456	3785	511	30	2104	3940	1348	48	8575	33	304	30	13498	29
1303	90	1465	3995	520	29	2113	3854	1357	51	8584	32	313	31	13507	29
1312	92	1474	4199	529	27	2122	3775	1366	48	8593	34	322	31	13516	34
1321	94	1483	4416	538	29	2131	3685	1375	55	8602	32	331	32	13525	32
1330	104	1492	4655	547	32	2140	3595	1384	51	8611	32	340	33	13534	31
1339	103	1501	4893	556	34	2149	3498	1393	62	8620	32	349	34	13543	33
1348	121	1510	5134	565	32	2158	3388	1402	55	8629	32	358	32	13552	34
1357	120	1519	5345	574	33	2167	3293	1411	61	8638	30	367	33	13561	31
1366	143	1528	5566	583	30	2176	3182	1420	59	8647	31	376	31	13570	32
1375	161	1537	5747	592	28	2185	3087	1429	66	8656	33	385	32	13579	34
1384	197	1546	5939	601	29	2194	2972	1438	74	8665	32	394	31	13588	32
1393	226	1555	6121	610	29	2203	2878	1447	80	8674	30	403	31	13597	36
1402	263	1564	6319	619	29	2212	2768	1456	102	8683	29	412	32	13606	34
1411	310	1573	6520	628	29	2221	2660	1465	114	8692	32	421	33	13615	36
1420	355	1582	6727	637	31	2230	2540	1474	144	8701	30	430	32	13624	33
1429	421	1591	6941	646	31	2239	2411	1483	157	8710	32	439	33	13633	32
1438	482	1600	7138	655	29	2248	2286	1492	187	8719	33	448	33	13642	33
1447	569	1609	7347	664	31	2257	2137	1501	197	8728	33	457	32	13651	32
1456	646	1618	7531	673	33	2266	1998	1510	218	8737	31	466	34	13660	32
1465	753	1627	7733	682	31	2275	1844	1519	231	8746	31	475	31	13669	31
1474	853	1636	7912	691	33	2284	1709	1528	252	8755	32	484	32	13678	33
1483	984	1645	8105	700	31	2293	1563	1537	274	8764	31	493	32	13687	32
1492	1134	1654	8287	709	30	2302	1440	1546	289	8773	33	502	30	13696	34
1501	1302	1663	8473	718	32	2311	1319	1555	321	8782	34	511	32	13705	31
1510	1490	1672	8656	727	34	2320	1203	1564	337	8791	35	520	34	13714	33
1519	1675	1681	8833	736	32	2329	1097	1573	378	8800	34	529	35	13723	34
1528	1891	1690	9025	745	33	2338	998	1582	404	8809	33	538	37	13732	33
1537	2102	1699	9198	754	33	2347	931	1591	448	8818	31	547	33	13741	32
1546	2339	1708	9385	763	35	2356	850	1600	488	8827	29	556	32	13750	30
1555	2562	1717	9535	772	33	2365	797	1609	533	8836	31	565	33	13759	34
1564	2803	1726	9678	781	34	2374	725	1618	574	8845	30	574	31	13768	32
1573	3028	1735	9777	790	36	2383	677	1627	605	8854	33	583	32	13777	32
1582	3257	1744	9871	799	33	2392	618	1636	647	8863	32	592	35	13786	32
1591	3487	1753	9948	808	32	2401	571	1645	675	8872	37	601	33	13795	34
1600	3714	1762	10013	817	32	2410	519	1654	726	8881	34	610	34	13804	31
1609	3958	1771	10073	826	36	7	9	1663	769	8890	35	619	32	13813	33
1618	4178	1780	10107	835	35	16	14	1672	855	8899	33	628	30	13822	32
1627	4411	1789	10148	844	36	25	19	1681	951	8908	31	637	30	13831	33
1636	4617	1798	10158	853	31	34	23	1690	1063	8917	29	646	30	13840	33
1645	4835	1807	10187	862	30	43	24	1699	1172	8926	27	655	33	13849	30
1654	5034	1816	10188	871	30	52	26	1708	1302	8935	28	664	35	13858	33
1663	5242	1825	10196	880	30	61	24	1717	1443	8944	27	673	34	13867	30
1672	5438	1834	10190	889	33	70	26	1726	1584	8953	32	682	33	13876	32
1681	5620	1843	10182	898	31	79	27	1735	1752	8962	33	691	32	13885	30
1690	5796	1852	10174	907	31	88	27	1744	1909	8971	39	700	33	13894	29
1699	5952	1861	10153	916	29	97	30	1753	2098	8980	36	709	35	13903	33
1708	6123	1870	10138	925	31	106	32	1762	2267	8989	37	718	33	13912	33
1717	6279	1879	10095	934	32	115	33	1771	2457	8998	35	727	33	13921	30
1726	6461	1888	10060	943	30	124	32	1780	2640	9007	35	736	32	13930	27
1735	6633	1897	9997	952	26	133	31	1789	2828	9016	33	745	31	13939	30
1744	6827	1906	9945	961	26	142	31	1798	3015	9025	32	754	30	13948	30
1753	7019	1915	9867	970	38	151	33	1807	3201	9034	33	763	28	13957	29
1762	7222	1924	9796	979	37	160	36	1816	3383	9043	35	772	32	13966	29
1771	7432	1933	9723	988	53	169	35	1825	3548	9052	35	781	33	13975	31
1780	7629	1942	9642	997	55	178	31	1834	3725	9061	34	790	32	13984	32
1789	7828	1951	9564	1006	75	187	32	1843	3875	9070	36	799	32	13993	31
1798	7998	1960	9474	1015	84	196	32	1852	4041	9079	34	808	33	14002	30
1807	8178	1969	9412	1024	102	205	30	1861	4178	9088	34	817	30	14011	29
1816	8327	1978	9335	1033	111	214	30	1870	4323	9097	32	826	30	14020	28
1825	8481	1987	9282	1042	126	223	30	1879	4454	9106	31	835	32	14029	29
1834	8603	1996	9209	1051	142	232	33	1888	4582	9115	31	844	31	14038	33
1843	8717	2005	9142	1060	156	241	32	1897	4698	9124	29	853	33	14047	34
1852	8808	2014	9060	1069	179	250	34	1906	4797	9133	32	862	33	14056	36
1861	8873	2023	8981	1078	185	259	36	1915	4905	9142	31	871	31	14065	34
1870	8930	2032	8900	1087	214	268	34	1924	4999	9151	33	880	30	14074	34
1879	8958	2041	8808	1096	221	277	32	1933	5128	9160	32	889	31	14083	34
1888	8989	2050	8732	1105	243	286	34	1942	5243	9169	32	898	31	14092	32
1897	8986	2059	8643	1114	249	295	33	1951	5376	9178	32	907	29	14101	31
1906	8989	2068	8575	1123	261	304	31	1960	5497	9187	32	916	29	14110	31
1915	8951	2077	8495	1132	273	313	31	1969	5617	9196	31	925	30	14119	32
1924	8908	2086	8435	1141	285	322	31	1978	5727	9205	32	934	29	14128	29
1933	8841	2095	8368	1150	310	331	31	1987	5826	9214	33	943	30	14137	31
1942	8765	2104	8317	1159	328	340	30	1996	5935	9223	33	952	35	14146	28
1951	8691	2113	8266	1168	370	349	28	2005	6041	9232	34	961	36	14155	30
1960	8604	2122	8221	1177	400	358	29	2014	6160	9241	31	970	33	14164	35
1969	8530	2131	8183	1186	458	367	28	2023	6252	9250	29	979	33	14173	40
1978	8432	2140	8130	1195	500	376	30	2032	6364	9259	29	988	29	14182	43
1987	8344	2149	8095	1204	562	385	32	2041	6459	9268	28	997	28	14191	41
1996	8230	2158	8039	1213	627	394	32	2050	6575	9277	27	1006	27	14200	38
2005	8129	2167	8004	1222	712	403	32	2059	6688	9286	28	1015	28	14209	35
2014	8010	2176	7954	1231	801	412	36	2068	6801	9295	29	1024	31	14218	38
2023	7897	2185	7912	1240	888	421	36	2077	6918	9304	30	1033	32	14227	35
2032	7780	2194	7858	1249	995	430	35	2086	7024	9313	32	1042	31	14236	38
2041	7662	2203	7805	1258	1096	439	36	2095	7148	9322	31	1051	30	14245	38
2050	7554	2212	7755	1267	1231	448	35	2104	7247	9331	34	1060	28	14254	38
2059	7432	2221	7697	1276	1359	457	34	2113	7371	9340	34	1069	30	14263	35
2068	7339	2230	7650	1285	1525	466	34	2122	7471	9349	36	1078	32	14272	35
2077	7235	2239	7577	1294	1685	475	33	2131	7581	9358	35	1087	28	14281	35
2086	7157	2248	7514	1303	1860	484	33	2140	7672	9367	34	1096	28	14290	33
2095	7062	2257	7420	1312	2030	493	34	2149	7763	9376	34	1105	33	14299	33
2104	6974	2266	7329	1321	2189	502	34	2158	7840	9385	34	1114	31	14308	31
2113	6872	2275	7219	1330	2357	511	34	2167	7905	9394	34	1123	45	14317	32
2122	6762	2284	7114	1339	2509	520	32	2176	7965	9403	32	1132	38	14326	34
2131	6645	2293	6997	1348	2672	529	30	2185	8001	9412	33	1141	60	14335	34
2140	6517	2302	6871	1357	2823	538	27	2194	8045	9421	32	1150	62	14344	36
2149	6405	2311	6750	1366	3000	547	25	2203	8059	9430	32	1159	79	14353	35
2158	6282	2320	6612	1375	3164	556	30	2212	8084	9439	34	1168	89	14362	34
2167	6181	2329	6483	1384	3354	565	27	2221	8089	9448	35	1177	102	14371	31
2176	6069	2338	6333	1393	3535	574	30	2230	8106	9457	34	1186	112	14380	30
2185	5985	2347	6198	1402	3725	583	30	2239	8101	9466	35	1195	114	14389	32
2194	5889	2356	6036	1411	3921	592	31	2248	8097	9475	35	1204	134	14398	33
2203	5802	2365	5879	1420	4104	601	33	2257	8088	9484	33	1213	131	14407	33
2212	5707	2374	5712	1429	4295	610	33	2266	8065	9493	33	1222	148	14416	36
2221	5606	2383	5550	1438	4467	619	34	2275	8049	9502	33	1231	147	14425	34
2230	5509	2392	5387	1447	4656	628	32	2284	8012	9511	33	1240	159	14434	33
2239	5389	2401	5222	1456	4814	637	32	2293	7999	9520	31	1249	156	14443	31
2248	5278	2410	5083	1465	4980	646	32	2302	7964	9529	34	1258	167	14452	33
2257	5141	2419	4927	1474	5117	655	33	2311	7944	9538	34	1267	177	14461	33
2266	5024	2428	4783	1483	5261	664	32	2320	7906	9547	34	1276	186	14470	31
2275	4892	2437	4621	1492	5405	673	34	2329	7877	9556	33	1285	206	14479	31
2284	4779	2446	4479	1501	5554	682	34	2338	7844	9565	34	1294	211	14488	33
2293	4668	2455	4332	1510	5721	691	33	2347	7799	9574	34	1303	238	14497	33
2302	4570	2464	4193	1519	5879	700	31	2356	7761	9583	34	1312	250	14506	29
2311	4475	2473	4053	1528	6056	709	29	2365	7704	9592	34	1321	287	14515	32
2320	4362	2482	3910	1537	6212	718	27	2374	7667	9601	32	1330	303	14524	31
2329	4259	2491	3772	1546	6390	727	28	2383	7609	9610	31	1339	343	14533	33
2338	4145	2500	3610	1555	6555	736	27	2392	7570	9619	31	1348	378	14542	32
2347	4052	2509	3472	1564	6739	745	28	2401	7521	9628	31	1357	423	14551	31
2356	3943	2518	3326	1573	6911	754	29	2410	7489	9637	30	1366	483	14560	32
2365	3864	2527	3209	1582	7086	763	31	2419	7455	9646	32	1375	539	14569	31
2374	3773	2536	3086	1591	7250	772	35	2428	7417	9655	34	1384	615	14578	31
2383	3687	2545	2991	1600	7398	781	33	2437	7381	9664	33	1393	682	14587	29
2392	3597	2554	2889	1609	7559	790	36	2446	7329	9673	35	1402	781	14596	31
2401	3510	2563	2786	1618	7698	799	38	2455	7295	9682	33	1411	873	14605	30
2410	3432	2572	2684	1627	7849	808	38	2464	7248	9691	34	1420	992	14614	33
2419	3343	2581	2568	1636	7974	817	36	2473	7217	9700	31	1429	1106	14623	32
2428	3283	2590	2467	1645	8108	826	35	2482	7172	9709	32	1438	1238	14632	32
2437	3205	2599	2344	1654	8223	835	32	2491	7149	9718	32	1447	1379	14641	32
2446	3147	2608	2236	1663	8346	844	31	2500	7120	9727	28	1456	1533	14650	28
2455	3077	2617	2105	1672	8475	853	33	2509	7104	9736	27	1465	1707	14659	31
2464	3023	2626	1988	1681	8611	862	32	2518	7091	9745	28	1474	1873	14668	30
2473	2958	2635	1847	1690	8764	871	31	2527	7073	9754	32	1483	2060	14677	32
2482	2886	2644	1711	1699	8906	880	31	2536	7068	9763	30	1492	2228	14686	30
2491	2809	2653	1581	1708	9064	889	32	2545	7045	9772	34	1501	2419	14695	35
2500	2710	2662	1458	1717	9206	898	32	2554	7044	9781	33	1510	2587	14704	34
2509	2609	2671	1351	1726	9364	907	30	2563	7024	9790	34	1519	2775	14713	32
2518	2478	2680	1232	1735	9500	916	34	2572	7024	9799	34	1528	2960	14722	30
2527	2373	2689	1143	1744	9643	925	34	2581	7013	9808	34	1537	3165	14731	33
2536	2253	2698	1037	1753	9756	934	34	2590	7012	9817	34	1546	3392	14740	32
2545	2160	2707	958	1762	9851	943	33	2599	6997	9826	31	1555	3630	14749	30
2554	2057	2716	865	1771	9933	952	36	2608	6981	9835	31	1564	3895	14758	32
2563	1969	2725	788	1780	10001	961	33	2617	6973	9844	32	1573	4162	14767	33
2572	1885	2734	705	1789	10087	970	33	2626	6955	9853	31	1582	4465	14776	34
2581	1797	2743	629	1798	10156	979	32	2635	6951	9862	30	1591	4759	14785	33
2590	1731	2752	573	1807	10254	988	33	2644	6935	9871	30	1600	5076	14794	32
2599	1658	2761	510	1816	10340	997	33	2653	6941	9880	27	1609	5382	14803	31
2608	1607	7	11	1825	10443	1006	31	2662	6923	9889	26	1618	5704	14812	33
2617	1538	16	21	1834	10529	1015	30	2671	6922	9898	27	1627	6022	14821	30
2626	1485	25	25	1843	10616	1024	36	2680	6910	9907	29	1636	6338	14830	32
2635	1416	34	26	1852	10693	1033	31	2689	6908	9916	29	1645	6660	14839	30
2644	1354	43	27	1861	10755	1042	48	2698	6901	9925	30	1654	6965	14848	28
2653	1287	52	26	1870	10819	1051	48	2707	6877	9934	31	1663	7278	14857	31
2662	1233	61	30	1879	10862	1060	69	2716	6856	9943	31	1672	7563	14866	30
2671	1186	70	30	1888	10908	1069	78	2725	6815	9952	31	1681	7862	14875	34
2680	1134	79	29	1897	10927	1078	102	2734	6783	9961	32	1690	8140	14884	32
2689	1096	88	31	1906	10958	1087	123	2743	6732	9970	30	1699	8430	14893	28
2698	1046	97	31	1915	10962	1096	145	2752	6693	9979	28	1708	8706	14902	30
2707	1010	106	34	1924	10975	1105	176	2761	6630	9988	30	1717	8973	14911	31
2716	947	115	31	1933	10974	1114	198	2770	6565	9997	32	1726	9226	14920	31
2725	899	124	34	1942	10975	1123	236	2779	6484	10006	32	1735	9458	14929	32
2734	836	133	33	1951	10984	1132	258	2788	6400	10015	34	1744	9702	14938	33
2743	777	142	29	1960	10985	1141	298	2797	6328	10024	33	1753	9935	14947	31
2752	718	151	30	1969	10996	1150	313	2806	6244	10033	32	1762	10194	14956	32
2761	664	160	32	1978	10988	1159	332	2815	6173	10042	30	1771	10438	14965	33
2770	623	169	32	1987	11000	1168	325	2824	6084	10051	32	1780	10700	14974	33
2779	573	178	34	1996	10986	1177	311	2833	6004	10060	32	1789	10944	14983	32
2788	542	187	35	2005	10989	1186	300	2842	5892	10069	31	1798	11188	14992	32
7	10	196	37	2014	10981	1195	288	2851	5788	10078	28	1807	11408	15001	32
16	21	205	38	2023	10988	1204	292	2860	5680	10087	33	1816	11616	15010	28
25	24	214	38	2032	10989	1213	283	2869	5575	10096	31	1825	11812	15019	30
34	24	223	35	2041	10987	1222	301	2878	5465	10105	34	1834	11979	15028	29
43	29	232	34	2050	10996	1231	306	2887	5371	10114	33	1843	12153	15037	32
52	28	241	32	2059	10990	1240	323	2896	5301	10123	30	1852	12296	15046	35
61	28	250	31	2068	10995	1249	332	2905	5208	10132	31	1861	12437	15055	37
70	29	259	30	2077	10970	1258	360	2914	5137	10141	29	1870	12543	15064	35
79	27	268	30	2086	10960	1267	386	2923	5049	10150	29	1879	12651	15073	35
88	27	277	29	2095	10926	1276	418	2932	4985	10159	28	1888	12732	15082	35
97	28	286	30	2104	10893	1285	462	2941	4917	10168	31	1897	12805	15091	34
106	28	295	29	2113	10830	1294	492	2950	4868	10177	32	1906	12868	15100	33
115	29	304	34	2122	10763	1303	537	2959	4814	10186	34	1915	12912	15109	32
124	28	313	33	2131	10696	1312	569	2968	4761	10195	33	1924	12957	15118	34
133	29	322	33	2140	10612	1321	621	2977	4715	10204	33	1933	12978	15127	34
142	29	331	33	2149	10522	1330	662	2986	4656	10213	33	1942	13007	15136	37
151	28	340	34	2158	10404	1339	717	2995	4612	10222	32	1951	13009	15145	35
160	28	349	34	2167	10296	1348	760	3004	4547	10231	34	1960	13016	15154	34
169	30	358	32	2176	10155	1357	805	3013	4501	10240	32	1969	12992	15163	32
178	29	367	33	2185	10031	1366	853	3022	4436	10249	31	1978	12962	15172	32
187	30	376	32	2194	9887	1375	896	3031	4385	10258	33	1987	12916	15181	30
196	29	385	34	2203	9753	1384	953	3040	4315	10267	33	1996	12855	15190	27
205	31	394	33	2212	9618	1393	1000	3049	4252	10276	32	2005	12784	15199	29
214	31	403	33	2221	9488	1402	1059	3058	4190	10285	31	2014	12695	15208	30
223	36	412	30	2230	9367	1411	1099	3067	4135	10294	33	2023	12613	15217	30
232	34	421	31	2239	9234	1420	1160	3076	4102	10303	32	2032	12499	15226	33
241	37	430	30	2248	9113	1429	1215	3085	4053	10312	32	2041	12393	15235	34
250	37	439	28	2257	8971	1438	1291	3094	4023	10321	30	2050	12253	15244	33
259	38	448	31	2266	8846	1447	1381	3103	3963	10330	30	2059	12115	15253	32
268	35	457	33	2275	8693	1456	1500	3112	3920	10339	30	2068	11951	15262	31
277	35	466	33	2284	8558	1465	1652	3121	3863	10348	30	2077	11782	15271	31
286	34	475	35	2293	8416	1474	1815	3130	3821	10357	32	2086	11608	15280	32
295	35	484	38	2302	8284	1483	2001	3139	3773	10366	31	2095	11420	15289	31
304	34	493	34	2311	8166	1492	2182	3148	3726	10375	34	2104	11236	15298	32
313	33	502	33	2320	8049	1501	2397	3157	3682	10384	34	2113	11031	15307	32
322	34	511	29	2329	7953	1510	2601	3166	3618	10393	33	2122	10838	15316	34
331	32	520	28	2338	7843	1519	2852	3175	3563	10402	32	2131	10611	15325	33
340	33	529	29	2347	7765	1528	3098	3184	3495	10411	33	2140	10387	15334	33
349	30	538	26	2356	7687	1537	3334	3193	3447	10420	32	2149	10137	15343	32
358	28	547	27	2365	7635	1546	3562	3202	3379	10429	32	2158	9897	15352	32
367	28	556	29	2374	7575	1555	3766	3211	3335	10438	34	2167	9639	15361	31
376	28	565	32	2383	7527	1564	3975	3220	3279	10447	36	2176	9376	15370	29
385	29	574	33	2392	7471	1573	4153	3229	3226	10456	36	2185	9128	15379	31
394	30	583	34	2401	7405	1582	4353	3238	3172	10465	34	2194	8877	15388	29
403	32	592	34	2410	7348	1591	4531	3247	3118	10474	34	2203	8649	15397	33
412	35	601	35	2419	7275	1600	4722	3256	3073	10483	33	2212	8412	15406	31
421	36	610	32	2428	7220	1609	4898	3265	3024	10492	32	2221	8201	15415	35
430	36	619	31	2437	7143	1618	5086	3274	2989	10501	32	2230	7967	15424	35
439	36	628	31	2446	7073	1627	5276	3283	2937	10510	29	2239	7744	15433	33
448	35	637	30	2455	6971	1636	5469	3292	2900	10519	28	2248	7503	15442	34
457	35	646	32	2464	6866	1645	5678	3301	2842	10528	28	2257	7254	15451	34
466	34	655	29	2473	6738	1654	5872	3310	2796	10537	28	2266	7012	15460	34
475	34	664	29	2482	6605	1663	6081	3319	2735	10546	31	2275	6785	15469	32
484	32	673	30	2491	6467	1672	6264	3328	2680	10555	31	2284	6590	15478	33
493	29	682	30	2500	6323	1681	6455	3337	2628	10564	29	2293	6389	15487	33
502	31	691	32	2509	6198	1690	6618	3346	2569	10573	30	2302	6211	15496	36
511	31	700	34	2518	6056	1699	6792	3355	2533	10582	28	2311	6013	15505	32
520	29	709	34	2527	5935	1708	6960	3364	2471	10591	27	2320	5827	15514	37
529	32	718	33	2536	5800	1717	7126	3373	2434	10600	28	2329	5621	15523	32
538	31	727	32	2545	5684	1726	7286	3382	2384	10609	27	2338	5434	15532	31
547	31	736	31	2554	5553	1735	7428	3391	2357	10618	30	2347	5234	15541	32
556	30	745	34	2563	5431	1744	7563	3400	2318	10627	30	2356	5027	15550	33
565	31	754	31	2572	5312	1753	7669	3409	2283	10636	30	2365	4819	15559	35
574	32	763	30	2581	5192	1762	7780	3418	2237	10645	28	2374	4597	15568	32
583	35	772	29	2590	5081	1771	7855	3427	2185	10654	30	2383	4397	15577	34
592	35	781	28	2599	4959	1780	7939	3436	2140	10663	29	2392	4178	15586	34
601	34	790	32	2608	4862	1789	7997	3445	2076	10672	32	2401	3986	15595	34
610	32	799	32	2617	4741	1798	8054	3454	2034	10681	32	2410	3799	15604	32
619	30	808	31	2626	4646	1807	8089	3463	1980	10690	32	2419	3645	15613	34
628	29	817	31	2635	4528	1816	8104	3472	1956	10699	31	2428	3485	15622	32
637	26	826	32	2644	4428	1825	8118	3481	1915	10708	30	2437	3338	15631	30
646	27	835	30	2653	4311	1834	8112	3490	1888	10717	30	2446	3193	15640	34
655	28	844	34	2662	4192	1843	8123	3499	1853	10726	27	2455	3046	15649	32
664	28	853	33	2671	4079	1852	8109	3508	1820	10735	26	2464	2921	15658	35
673	30	862	32	2680	3958	1861	8114	3517	1782	10744	27	2473	2788	15667	34
682	33	871	29	2689	3855	1870	8100	3526	1728	10753	31	2482	2679	15676	35
691	31	880	29	2698	3730	1879	8105	3535	1689	10762	30	2491	2554	15685	34
700	35	889	31	2707	3629	1888	8103	3544	1637	10771	32	2500	2449	15694	34
709	35	898	30	2716	3514	1897	8104	3553	1613	10780	32	2509	2330	15703	34
718	34	907	30	2725	3417	1906	8102	3562	1573	10789	33	2518	2235	15712	36
727	34	916	29	2734	3310	1915	8088	3571	1552	10798	32	2527	2137	15721	31
736	34	925	32	2743	3231	1924	8083	3580	1520	10807	29	2536	2039	15730	30
745	34	934	33	2752	3158	1933	8055	3589	1498	10816	30	2545	1944	15739	32
754	33	943	34	2761	3078	1942	8045	3598	1466	10825	27	2554	1839	15748	30
763	34	952	33	2770	3005	1951	8014	3607	1426	10834	29	2563	1754	15757	32
772	32	961	33	2779	2927	1960	7995	3616	1404	10843	31	2572	1648	15766	32
781	30	970	31	2788	2867	1969	7960	3625	1365	10852	35	2581	1564	15775	31
790	30	979	31	2797	2783	1978	7932	3634	1334	10861	34	2590	1468	15784	31
799	31	988	30	2806	2723	1987	7896	3643	1284	10870	37	2599	1389	15793	29
808	30	997	29	2815	2648	1996	7852	3652	1245	10879	34	2608	1302	15802	31
817	30	1006	32	2824	2588	2005	7808	3661	1190	10888	33	2617	1213	15811	29
826	32	1015	30	2833	2513	2014	7748	3670	1148	10897	32	2626	1131	15820	28
835	31	1024	31	2842	2433	2023	7703	3679	1094	10906	30	2635	1043	15829	29
844	33	1033	32	2851	2352	2032	7644	3688	1042	10915	32	2644	971	15838	30
853	32	1042	30	2860	2260	2041	7612	3697	997	10924	31	2653	887	15847	31
862	33	1051	31	2869	2187	2050	7561	3706	946	10933	34	2662	825	15856	31
871	32	1060	30	2878	2096	2059	7513	3715	907	10942	34	2671	752	15865	32
880	32	1069	31	2887	2022	2068	7447	3724	854	10951	35	2680	701	15874	34
889	32	1078	29	2896	1933	2077	7377	3733	819	10960	35	2689	630	15883	35
898	31	1087	32	2905	1864	2086	7305	3742	776	10969	32	2698	580	15892	33
907	31	1096	33	2914	1783	2095	7225	3751	751	10978	30	2707	529	15901	32
916	29	1105	35	2923	1712	2104	7159	3760	714	10987	31			15910	32
925	29	1114	36	2932	1639	2113	7079	3769	686	10996	32			15919	35
934	27	1123	36	2941	1568	2122	7022	3778	664	11005	31			15928	32
943	25	1132	34	2950	1506	2131	6945	3787	640	11014	34			15937	35
952	35	1141	33	2959	1431	2140	6879	3796	628	11023	34			15946	34
961	31	1150	35	2968	1377	2149	6797	3805	593	11032	35			15955	35
970	41	1159	34	2977	1309	2158	6724	3814	587	11041	34			15964	32
979	42	1168	32	2986	1263	2167	6649	3823	559	11050	34			15973	34
988	45	1177	31	2995	1196	2176	6571	3832	553	11059	35			15982	33
997	52	1186	34	3004	1151	2185	6502	3841	526	11068	34			15991	28
1006	49	1195	31	3013	1096	2194	6414	3850	509	11077	33			16000	30
1015	63	1204	32	3022	1043	2203	6346	7	9	11086	31			16009	28
1024	62	1213	30	3031	993	2212	6261	16	14	11095	30			16018	30
1033	77	1222	30	3040	939	2221	6196	25	22	11104	30			16027	28
1042	68	1231	31	3049	904	2230	6113	34	24	11113	30			16036	34
1051	77	1240	31	3058	857	2239	6044	43	25	11122	31			16045	35
1060	73	1249	30	3067	832	2248	5960	52	28	11131	32			16054	35
1069	80	1258	30	3076	791	2257	5872	61	31	11140	33			16063	34
1078	84	1267	33	3085	775	2266	5784	70	32	11149	34			16072	34
1087	86	1276	32	3094	738	2275	5685	79	32	11158	34			16081	33
1096	94	1285	34	3103	712	2284	5600	88	34	11167	35			16090	29
1105	87	1294	32	3112	684	2293	5504	97	35	11176	34			16099	32
1114	100	1303	35	3121	652	2302	5430	106	32	11185	35			16108	30
1123	91	1312	36	3130	631	2311	5334	115	33	11194	33			16117	32
1132	97	1321	36	3139	589	2320	5256	124	34	11203	30			16126	33
1141	89	1330	40	3148	563	2329	5165	133	31	11212	31			16135	37
1150	93	1339	46	3157	518	2338	5090	142	33	11221	28			16144	36
1159	89	1348	41	7	7	2347	5015	151	33	11230	31			16153	35
1168	89	1357	53	16	16	2356	4933	160	34	11239	33			16162	35
1177	90	1366	49	25	22	2365	4859	169	31	11248	31			16171	36
1186	84	1375	64	34	24	2374	4775	178	28	11257	31			16180	35
1195	94	1384	67	43	25	2383	4712	187	28	11266	32			16189	31
1204	87	1393	79	52	27	2392	4636	196	28	11275	32			16198	34
1213	101	1402	85	61	30	2401	4575	205	27	11284	30			16207	31
1222	95	1411	92	70	33	2410	4498	214	26	11293	32			16216	34
1231	109	1420	100	79	34	2419	4428	223	28	11302	32			16225	34
1240	110	1429	97	88	34	2428	4340	232	28	11311	31			16234	34
1249	120	1438	109	97	35	2437	4248	241	29	11320	30			16243	33
1258	127	1447	103	106	36	2446	4153	250	29	11329	32			16252	34
1267	131	1456	117	115	35	2455	4032	259	31	11338	29			16261	34
1276	146	1465	103	124	34	2464	3914	268	31	11347	30			16270	32
1285	142	1474	114	133	36	2473	3765	277	32	11356	33			16279	34
1294	160	1483	111	142	35	2482	3630	286	29	11365	33			16288	34
1303	157	1492	122	151	35	2491	3474	295	29	11374	34			16297	35
1312	177	1501	127	160	34	2500	3344	304	30	11383	34			16306	33
1321	175	1510	128	169	35	2509	3203	313	31	11392	34			16315	34
1330	191	1519	131	178	33	2518	3072	322	31	11401	32			16324	33
1339	192	1528	122	187	30	2527	2939	331	32	11410	31			16333	32
1348	200	1537	129	196	31	2536	2806	340	30	11419	28			16342	32
1357	209	1546	117	205	30	2545	2679	349	29	11428	28			16351	30
1366	211	1555	128	214	29	2554	2535	358	27	11437	29			16360	30
1375	224	1564	125	223	27	2563	2410	367	26	11446	29			16369	29
1384	221	1573	138	232	28	2572	2277	376	25	11455	32			16378	32
1393	241	1582	144	241	28	2581	2170	385	27	11464	32			16387	31
1402	247	1591	154	250	30	2590	2053	394	29	11473	34			16396	33
1411	277	1600	171	259	30	2599	1953	403	26	11482	33			16405	32
1420	294	1609	179	268	31	2608	1861	412	27	11491	33			16414	34
1429	322	1618	198	277	29	2617	1787	421	30	11500	33			16423	30
1438	345	1627	199	286	28	2626	1719	430	30	11509	30			16432	29
1447	368	1636	223	295	30	2635	1654	439	30	11518	29			16441	32
1456	399	1645	222	304	28	2644	1619	448	29	11527	28			16450	30
1465	422	1654	237	313	27	2653	1575	457	30	11536	29			16459	31
1474	459	1663	236	322	27	2662	1559	466	30	11545	29			16468	32
1483	483	1672	245	331	30	2671	1524	475	31	11554	32			16477	35
1492	528	1681	248	340	29	2680	1502	484	34	11563	32			16486	33
1501	553	1690	249	349	32	2689	1468	493	31	11572	33			16495	34
1510	591	1699	262	358	32	2698	1442	502	33	11581	33			16504	34
1519	618	1708	262	367	33	2707	1409	511	32	11590	31			16513	33
1528	647	1717	287	376	35	2716	1368	520	33	11599	32			16522	33
1537	680	1726	292	385	36	2725	1328	529	34	11608	28			16531	30
1546	709	1735	324	394	36	2734	1271	538	36	11617	26			16540	32
1555	763	1744	334	403	34	2743	1223	547	34	11626	27			16549	31
1564	804	1753	365	412	36	2752	1150	556	32	11635	30			16558	34
1573	862	1762	380	421	34	2761	1099	565	31	11644	30			16567	32
1582	895	1771	400	430	34	2770	1026	574	30	11653	33			16576	35
1591	946	1780	414	439	36	2779	959	583	29	11662	33			16585	34
1600	971	1789	418	448	36	2788	878	592	29	11671	33			16594	31
1609	1009	1798	431	457	34	2797	799	601	30	11680	32			16603	31
1618	1044	1807	430	466	35	2806	719	610	29	11689	32			16612	31
1627	1083	1816	449	475	33	2815	639	619	29	11698	33			16621	31
1636	1129	1825	450	484	32	2824	585	628	28	11707	31			16630	30
1645	1156	1834	475	493	31	2833	526	637	28	11716	32			16639	32
1654	1204	1843	488	502	30	7	10	646	27	11725	32			16648	31
1663	1230	1852	519	511	29	16	18	655	26	11734	33			16657	34
1672	1286	1861	540	520	30	25	20	664	27	11743	32			16666	33
1681	1341	1870	564	529	30	34	20	673	29	11752	35			16675	34
1690	1422	1879	607	538	31	43	21	682	30	11761	30			16684	34
1699	1498	1888	636	547	30	52	21	691	31	11770	30			16693	33
1708	1584	1897	678	556	27	61	24	700	30	11779	27			16702	33
1717	1677	1906	697	565	28	70	24	709	32	11788	26			16711	34
1726	1760	1915	731	574	26	79	23	718	33	11797	26			16720	32
1735	1862	1924	742	583	26	88	24	727	33	11806	26			16729	30
1744	1965	1933	769	592	30	97	27	736	30	11815	30			16738	35
1753	2096	1942	795	601	29	106	29	745	29	11824	29			16747	30
1762	2215	1951	831	610	29	115	27	754	29	11833	33			16756	32
1771	2356	1960	866	619	27	124	27	763	28	11842	32			16765	32
1780	2497	1969	892	628	28	133	30	772	28	11851	34			16774	31
1789	2658	1978	934	637	27	142	32	781	28	11860	31			16783	31
1798	2822	1987	973	646	29	151	33	790	29	11869	32			16792	29
1807	2985	1996	1047	655	29	160	35	799	29	11878	29			16801	33
1816	3148	2005	1113	664	31	169	37	808	30	11887	29			16810	33
1825	3294	2014	1204	673	31	178	37	817	30	11896	31			16819	35
1834	3450	2023	1277	682	34	187	36	826	31	11905	30			16828	35
1843	3587	2032	1359	691	35	196	36	835	33	11914	35			16837	38
1852	3746	2041	1446	700	34	205	35	844	34	11923	34			16846	36
1861	3884	2050	1537	709	37	214	32	853	33	11932	36			16855	36
1870	4034	2059	1643	718	35	223	33	862	35	11941	38			16864	33
1879	4171	2068	1740	727	35	232	33	871	37	11950	39			16873	30
1888	4313	2077	1848	736	36	241	34	880	37	11959	35			16882	32
1897	4461	2086	1945	745	36	250	33	889	37	11968	33			16891	32
1906	4603	2095	2068	754	34	259	34	898	38	11977	31			16900	34
1915	4750	2104	2186	763	34	268	33	907	38	11986	29			16909	34
1924	4882	2113	2333	772	32	277	32	916	35	11995	34			16918	37
1933	5030	2122	2480	781	31	286	28	925	36	12004	32			16927	36
1942	5160	2131	2635	790	32	295	30	934	37	12013	35			16936	37
1951	5305	2140	2791	799	29	304	28	943	41	12022	35			16945	36
1960	5446	2149	2944	808	30	313	27	952	33	12031	38			16954	37
1969	5603	2158	3126	817	28	322	29	961	52	12040	37			16963	32
1978	5766	2167	3321	826	28	331	28	970	53	12049	35			16972	32
1987	5937	2176	3540	835	27	340	29	979	72	12058	34			16981	33
1996	6127	2185	3739	844	24	349	31	988	76	12067	31			16990	31
2005	6303	2194	3954	853	27	358	33	997	84	12076	31			16999	29
2014	6492	2203	4148	862	27	367	34	1006	97	12085	34			17008	28
2023	6653	2212	4331	871	28	376	34	1015	104	12094	37			17017	29
2032	6819	2221	4486	880	29	385	34	1024	121	12103	35			17026	28
2041	6955	2230	4614	889	31	394	33	1033	118	12112	38			17035	28
2050	7086	2239	4731	898	32	403	31	1042	133	12121	34			17044	28
2059	7197	2248	4817	907	32	412	31	1051	128	12130	33			17053	28
2068	7305	2257	4913	916	33	421	29	1060	144	12139	32			17062	28
2077	7395	2266	4983	925	34	430	31	1069	148	12148	29			17071	28
2086	7458	2275	5072	934	37	439	31	1078	167	12157	30			17080	29
2095	7518	2284	5143	943	49	448	30	1087	183	12166	31			17089	29
2104	7548	2293	5224	952	42	457	27	1096	199	12175	33			17098	31
2113	7584	2302	5294	961	55	466	30	1105	221	12184	34			17107	31
2122	7594	2311	5366	970	49	475	29	1114	224	12193	35			17116	32
2131	7619	2320	5445	979	61	484	27	1123	237	12202	35			17125	31
2140	7630	2329	5524	988	56	493	28	1132	242	12211	35			17134	30
2149	7648	2338	5626	997	63	502	29	1141	268	12220	31			17143	33
2158	7660	2347	5714	1006	64	511	31	1150	261	12229	34			17152	29
2167	7676	2356	5824	1015	65	520	34	1159	289	12238	31			17161	30
2176	7704	2365	5914	1024	71	529	35	1168	344	12247	29			17170	30
2185	7713	2374	6025	1033	59	538	36	1177	388	12256	30			17179	33
2194	7730	2383	6120	1042	65	547	35	1186	443	12265	29			17188	31
2203	7721	2392	6224	1051	56	556	34	1195	489	12274	31			17197	34
2212	7724	2401	6327	1060	65	565	34	1204	542	12283	32			17206	34
2221	7705	2410	6430	1069	57	574	31	1213	575	12292	34			17215	35
2230	7693	2419	6538	1078	62	583	28	1222	616	12301	34			17224	33
2239	7666	2428	6628	1087	56	592	29	1231	635	12310	34			17233	30
2248	7638	2437	6723	1096	55	601	30	1240	671	12319	34			17242	31
2257	7608	2446	6802	1105	56	610	32	1249	689	12328	35			17251	31
2266	7560	2455	6904	1114	49	619	32	1258	710	12337	34			17260	31
2275	7523	2464	6994	1123	54	628	33	1267	728	12346	33			17269	30
2284	7465	2473	7103	1132	43	637	33	1276	748	12355	34			17278	34
2293	7428	2482	7202	1141	51	646	31	1285	791	12364	32			17287	33
2302	7371	2491	7310	1150	41	655	30	1294	826	12373	32			17296	33
2311	7335	2500	7427	1159	50	664	28	1303	881	12382	31			17305	33
2320	7283	2509	7538	1168	44	673	30	1312	924	12391	32			17314	35
2329	7233	2518	7668	1177	48	682	30	1321	977	12400	33			17323	34
2338	7172	2527	7776	1186	48	691	30	1330	1010	12409	31			17332	29
2347	7101	2536	7900	1195	48	700	29	1339	1043	12418	33			17341	32
2356	7035	2545	7995	1204	53	709	31	1348	1066	12427	33			17350	32
2365	6954	2554	8102	1213	48	718	30	1357	1092	12436	31			17359	31
2374	6879	2563	8195	1222	56	727	29	1366	1120	12445	32			17368	30
2383	6782	2572	8299	1231	50	736	29	1375	1148	12454	33			17377	32
2392	6707	2581	8408	1240	63	745	28	1384	1208	12463	32			17386	31
2401	6620	2590	8513	1249	61	754	26	1393	1275	12472	33			17395	29
2410	6548	2599	8621	1258	74	763	28	1402	1387	12481	32			17404	29
2419	6466	2608	8711	1267	80	772	29	1411	1498	12490	30			17413	31
2428	6387	2617	8816	1276	84	781	29	1420	1652	12499	29			17422	30
2437	6311	2626	8890	1285	91	790	30	1429	1819	12508	31			17431	28
2446	6219	2635	8974	1294	91	799	32	1438	2007	12517	30			17440	28
2455	6135	2644	9032	1303	104	808	34	1447	2215	12526	32			17449	28
2464	6036	2653	9095	1312	99	817	34	1456	2425	12535	34			17458	30
2473	5956	2662	9141	1321	116	826	34	1465	2657	12544	34			17467	29
2482	5849	2671	9177	1330	115	835	35	1474	2888	12553	35			17476	28
2491	5756	2680	9203	1339	134	844	33	1483	3159	12562	36			17485	27
2500	5647	2689	9211	1348	137	853	32	1492	3422	12571	37			17494	27
2509	5540	2698	9232	1357	161	862	31	1501	3718	12580	36			17503	28
2518	5429	2707	9233	1366	176	871	48	1510	4009	12589	34			17512	29
2527	5323	2716	9259	1375	190	880	49	1519	4325	12598	34			17521	29
2536	5233	2725	9262	1384	207	889	73	1528	4613	12607	31			17530	28
2545	5129	2734	9277	1393	214	898	78	1537	4900	12616	29			17539	34
2554	5046	2743	9275	1402	237	907	98	1546	5161	12625	28			17548	32
2563	4942	2752	9285	1411	238	916	111	1555	5401	12634	31			17557	33
2572	4857	2761	9290	1420	267	925	129	1564	5625	12643	29			17566	34
2581	4746	2770	9287	1429	284	934	146	1573	5811	12652	30			17575	35
2590	4640	2779	9286	1438	322	943	151	1582	6004	12661	28			17584	33
2599	4525	2788	9265	1447	346	952	169	1591	6166	12670	26			17593	32
2608	4416	2797	9252	1456	377	961	167	1600	6337	12679	26			17602	30
2617	4311	2806	9215	1465	409	970	184	1609	6490	12688	26			17611	30
2626	4191	2815	9193	1474	432	979	180	1618	6637	12697	27			17620	34
2635	4086	2824	9143	1483	473	988	191	1627	6770	12706	29			17629	30
2644	3963	2833	9101	1492	510	997	197	1636	6897	12715	33			17638	32
2653	3860	2842	9044	1501	574	1006	206	1645	7039	12724	35			17647	30
2662	3739	2851	8990	1510	623	1015	218	1654	7172	12733	36			17656	28
2671	3642	2860	8941	1519	690	1024	226	1663	7330	12742	39			17665	31
2680	3530	2869	8881	1528	739	1033	248	1672	7472	12751	35			17674	31
2689	3421	2878	8839	1537	797	1042	255	1681	7632	12760	34			17683	32
2698	3297	2887	8784	1546	847	1051	289	1690	7779	12769	31			17692	28
2707	3172	2896	8751	1555	908	1060	304	1699	7945	12778	29			17701	29
2716	3062	2905	8701	1564	979	1069	344	1708	8109	12787	28			17710	28
2725	2935	2914	8669	1573	1055	1078	364	1717	8274	12796	27			17719	31
2734	2828	2923	8622	1582	1158	1087	400	1726	8443	12805	27			17728	29
2743	2713	2932	8580	1591	1254	1096	425	1735	8593	12814	28			17737	34
2752	2623	2941	8535	1600	1386	1105	456	1744	8744	12823	27			17746	31
2761	2508	2950	8479	1609	1517	1114	489	1753	8863	12832	27			17755	30
2770	2415	2959	8432	1618	1675	1123	520	1762	8983	12841	28			17764	31
2779	2323	2968	8375	1627	1836	1132	569	1771	9080	12850	28			17773	31
2788	2238	2977	8347	1636	2008	1141	605	1780	9191	12859	29			17782	31
2797	2163	2986	8306	1645	2177	1150	670	1789	9284	12868	31			17791	28
2806	2085	2995	8286	1654	2347	1159	721	1798	9379	12877	32			17800	31
2815	2025	3004	8250	1663	2529	1168	801	1807	9464	12886	29			17809	31
2824	1953	3013	8232	1672	2690	1177	883	1816	9529	12895	31			17818	34
2833	1896	3022	8208	1681	2866	1186	982	1825	9581	12904	29			17827	33
2842	1819	3031	8193	1690	3019	1195	1085	1834	9605	12913	30			17836	35
2851	1757	3040	8185	1699	3188	1204	1190	1843	9639	12922	30			17845	32
2860	1678	3049	8161	1708	3343	1213	1309	1852	9641	12931	30			17854	32
2869	1606	3058	8144	1717	3506	1222	1402	1861	9653	12940	30			17863	32
2878	1536	3067	8102	1726	3663	1231	1538	1870	9643	12949	30			17872	33
2887	1461	3076	8080	1735	3817	1240	1667	1879	9647	12958	29			17881	34
2896	1398	3085	8034	1744	3965	1249	1816	1888	9640	12967	32			17890	31
2905	1330	3094	8002	1753	4094	1258	1966	1897	9631	12976	32			17899	33
2914	1287	3103	7947	1762	4237	1267	2142	1906	9616	12985	33			17908	32
2923	1229	3112	7889	1771	4352	1276	2320	1915	9588	12994	35			17917	35
2932	1193	3121	7819	1780	4489	1285	2526	1924	9569	13003	34			17926	33
2941	1139	3130	7742	1789	4601	1294	2761	1933	9526	13012	34			17935	33
2950	1101	3139	7673	1798	4736	1303	2997	1942	9492	13021	34			17944	33
2959	1050	3148	7583	1807	4865	1312	3265	1951	9429	13030	35			17953	32
2968	1005	3157	7511	1816	5014	1321	3532	1960	9384	13039	32			17962	30
2977	962	3166	7414	1825	5173	1330	3822	1969	9334	13048	32			17971	28
[truncated: 5,205 more rows]

## Sheet: sbj02
Condition
1		2		3		4		5		6		7		8
time	force	time	force	time	force	time	force	time	force	time	force	time	force	time	force
7	11	7	9	7	10	7	9	7	11	7	6	7	10	7	9
16	18	16	19	16	13	16	16	16	20	16	16	16	20	16	22
25	22	25	18	25	20	25	21	25	23	25	21	25	28	25	26
34	24	34	20	34	22	34	26	34	27	34	22	34	31	34	25
43	25	43	27	43	24	43	29	43	30	43	23	43	29	43	28
52	25	52	29	52	27	52	31	52	30	52	26	52	31	52	30
61	25	61	29	61	28	61	29	61	29	61	27	61	30	61	29
70	26	70	29	70	30	70	27	70	30	70	32	70	29	70	29
79	27	79	29	79	31	79	27	79	31	79	37	79	31	79	31
88	31	88	31	88	31	88	27	88	32	88	39	88	32	88	33
97	33	97	32	97	28	97	30	97	32	97	38	97	31	97	32
106	33	106	34	106	30	106	33	106	30	106	36	106	31	106	32
115	32	115	32	115	31	115	32	115	28	115	31	115	32	115	32
124	31	124	29	124	29	124	34	124	25	124	31	124	32	124	32
133	31	133	31	133	29	133	31	133	27	133	33	133	35	133	32
142	30	142	31	142	28	142	31	142	25	142	32	142	34	142	33
151	32	151	32	151	29	151	31	151	30	151	34	151	33	151	32
160	31	160	35	160	28	160	29	160	32	160	34	160	31	160	32
169	31	169	34	169	28	169	30	169	33	169	34	169	33	169	31
178	29	178	33	178	30	178	32	178	33	178	33	178	33	178	29
187	33	187	31	187	30	187	35	187	34	187	30	187	32	187	32
196	33	196	33	196	28	196	33	196	32	196	31	196	32	196	32
205	31	205	29	205	28	205	33	205	32	205	32	205	37	205	33
214	32	214	30	214	27	214	32	214	31	214	31	214	40	214	34
223	32	223	32	223	28	223	36	223	31	223	32	223	39	223	33
232	30	232	33	232	31	232	34	232	35	232	31	232	37	232	32
241	32	241	32	241	31	241	35	241	34	241	31	241	36	241	30
250	31	250	32	250	33	250	33	250	37	250	29	250	35	250	29
259	32	259	31	259	34	259	29	259	35	259	30	259	32	259	30
268	33	268	31	268	31	268	29	268	31	268	32	268	33	268	34
277	34	277	29	277	31	277	28	277	32	277	32	277	32	277	33
286	33	286	30	286	32	286	30	286	31	286	32	286	32	286	33
295	31	295	31	295	31	295	32	295	32	295	34	295	31	295	29
304	31	304	30	304	31	304	35	304	35	304	35	304	33	304	29
313	34	313	32	313	31	313	33	313	33	313	32	313	33	313	30
322	31	322	37	322	34	322	32	322	32	322	32	322	35	322	29
331	32	331	36	331	34	331	30	331	29	331	32	331	32	331	30
340	31	340	34	340	33	340	31	340	31	340	30	340	30	340	31
349	31	349	33	349	34	349	29	349	32	349	31	349	28	349	34
358	31	358	34	358	33	358	30	358	34	358	32	358	27	358	31
367	36	367	33	367	33	367	32	367	36	367	34	367	28	367	32
376	33	376	31	376	35	376	29	376	37	376	33	376	26	376	31
385	33	385	32	385	34	385	32	385	36	385	33	385	29	385	30
394	31	394	31	394	32	394	34	394	31	394	34	394	33	394	28
403	31	403	30	403	31	403	34	403	33	403	30	403	35	403	30
412	31	412	32	412	31	412	32	412	33	412	30	412	36	412	31
421	31	421	33	421	32	421	33	421	33	421	29	421	34	421	31
430	33	430	35	430	32	430	30	430	35	430	31	430	30	430	33
439	31	439	38	439	32	439	29	439	37	439	33	439	30	439	32
448	30	448	35	448	32	448	31	448	37	448	37	448	29	448	33
457	30	457	32	457	31	457	31	457	35	457	34	457	27	457	33
466	31	466	33	466	30	466	35	466	34	466	33	466	27	466	39
475	30	475	32	475	31	475	35	475	34	475	31	475	30	475	34
484	32	484	31	484	28	484	35	484	33	484	32	484	34	484	33
493	32	493	31	493	27	493	35	493	33	493	32	493	35	493	31
502	31	502	37	502	30	502	33	502	34	502	31	502	34	502	31
511	30	511	33	511	33	511	34	511	35	511	32	511	36	511	32
520	29	520	30	520	35	520	35	520	33	520	30	520	34	520	32
529	31	529	31	529	34	529	33	529	33	529	29	529	31	529	35
538	33	538	32	538	32	538	34	538	30	538	32	538	31	538	33
547	36	547	31	547	31	547	37	547	30	547	34	547	32	547	31
556	36	556	30	556	29	556	36	556	31	556	33	556	34	556	33
565	33	565	32	565	30	565	36	565	30	565	34	565	35	565	32
574	32	574	31	574	29	574	35	574	29	574	31	574	34	574	32
583	32	583	30	583	31	583	35	583	32	583	32	583	34	583	33
592	31	592	29	592	34	592	34	592	33	592	32	592	32	592	33
601	30	601	30	601	33	601	34	601	31	601	31	601	32	601	32
610	34	610	32	610	32	610	34	610	31	610	34	610	32	610	32
619	32	619	30	619	31	619	34	619	32	619	36	619	31	619	31
628	32	628	31	628	30	628	33	628	31	628	36	628	35	628	31
637	34	637	30	637	29	637	33	637	31	637	37	637	35	637	31
646	33	646	31	646	32	646	34	646	34	646	35	646	33	646	32
655	33	655	32	655	32	655	34	655	32	655	34	655	33	655	33
664	34	664	34	664	32	664	37	664	33	664	34	664	31	664	29
673	37	673	35	673	30	673	35	673	34	673	32	673	33	673	32
682	34	682	34	682	30	682	33	682	32	682	32	682	35	682	32
691	32	691	32	691	30	691	32	691	29	691	33	691	33	691	29
700	30	700	34	700	31	700	29	700	27	700	33	700	32	700	32
709	30	709	34	709	34	709	29	709	28	709	35	709	31	709	32
718	33	718	32	718	34	718	31	718	29	718	35	718	31	718	31
727	35	727	31	727	32	727	35	727	30	727	34	727	30	727	33
736	33	736	31	736	31	736	34	736	30	736	33	736	31	736	33
745	33	745	30	745	30	745	33	745	30	745	30	745	32	745	35
754	31	754	29	754	31	754	31	754	28	754	31	754	32	754	33
763	29	763	33	763	31	763	30	763	28	763	31	763	34	763	34
772	28	772	35	772	33	772	31	772	31	772	34	772	31	772	34
781	29	781	33	781	34	781	30	781	31	781	36	781	31	781	31
790	33	790	30	790	34	790	30	790	35	790	39	790	31	790	31
799	35	799	29	799	32	799	29	799	36	799	37	799	29	799	32
808	37	808	33	808	31	808	30	808	35	808	36	808	27	808	35
817	37	817	30	817	31	817	27	817	34	817	34	817	29	817	33
826	36	826	31	826	30	826	29	826	33	826	34	826	30	826	34
835	31	835	33	835	32	835	29	835	29	835	35	835	31	835	30
844	28	844	31	844	33	844	31	844	28	844	32	844	33	844	31
853	27	853	30	853	31	853	31	853	28	853	33	853	35	853	31
862	28	862	30	862	29	862	32	862	31	862	33	862	34	862	32
871	30	871	30	871	27	871	32	871	33	871	32	871	31	871	31
880	28	880	31	880	27	880	31	880	34	880	31	880	32	880	28
889	29	889	32	889	27	889	32	889	36	889	32	889	29	889	28
898	31	898	33	898	28	898	30	898	35	898	33	898	30	898	31
907	35	907	32	907	30	907	34	907	33	907	35	907	32	907	32
916	36	916	30	916	32	916	32	916	34	916	33	916	32	916	32
925	36	925	30	925	33	925	31	925	32	925	33	925	34	925	33
934	32	934	31	934	35	934	29	934	30	934	37	934	35	934	30
943	35	943	34	943	33	943	31	943	33	943	35	943	34	943	31
952	33	952	36	952	33	952	33	952	34	952	34	952	33	952	38
961	30	961	34	961	32	961	34	961	33	961	34	961	32	961	57
970	31	970	32	970	31	970	32	970	32	970	35	970	29	970	63
979	33	979	31	979	32	979	33	979	32	979	34	979	37	979	88
988	32	988	31	988	33	988	32	988	32	988	34	988	51	988	95
997	32	997	32	997	31	997	31	997	32	997	31	997	59	997	125
1006	29	1006	32	1006	27	1006	30	1006	32	1006	30	1006	86	1006	134
1015	31	1015	35	1015	26	1015	26	1015	32	1015	27	1015	94	1015	157
1024	30	1024	36	1024	26	1024	29	1024	30	1024	44	1024	124	1024	172
1033	32	1033	34	1033	27	1033	29	1033	32	1033	62	1033	135	1033	190
1042	34	1042	33	1042	28	1042	32	1042	40	1042	77	1042	152	1042	204
1051	32	1051	34	1051	29	1051	33	1051	37	1051	114	1051	159	1051	207
1060	28	1060	34	1060	31	1060	33	1060	57	1060	126	1060	167	1060	224
1069	31	1069	35	1069	28	1069	35	1069	55	1069	155	1069	174	1069	226
1078	32	1078	33	1078	29	1078	33	1078	74	1078	172	1078	171	1078	240
1087	33	1087	31	1087	30	1087	34	1087	85	1087	198	1087	186	1087	236
1096	32	1096	31	1096	28	1096	31	1096	97	1096	212	1096	186	1096	259
1105	32	1105	31	1105	27	1105	32	1105	118	1105	231	1105	201	1105	267
1114	32	1114	43	1114	27	1114	31	1114	129	1114	243	1114	191	1114	286
1123	32	1123	37	1123	29	1123	35	1123	147	1123	245	1123	200	1123	310
1132	34	1132	53	1132	33	1132	37	1132	151	1132	253	1132	204	1132	335
1141	33	1141	51	1141	35	1141	34	1141	173	1141	242	1141	203	1141	361
1150	38	1150	62	1150	31	1150	34	1150	175	1150	251	1150	203	1150	378
1159	37	1159	71	1159	31	1159	33	1159	201	1159	241	1159	201	1159	410
1168	34	1168	78	1168	31	1168	32	1168	204	1168	245	1168	201	1168	420
1177	33	1177	90	1177	33	1177	30	1177	217	1177	235	1177	191	1177	453
1186	36	1186	97	1186	33	1186	31	1186	228	1186	235	1186	200	1186	462
1195	35	1195	119	1195	33	1195	31	1195	237	1195	232	1195	189	1195	482
1204	32	1204	120	1204	36	1204	35	1204	253	1204	230	1204	202	1204	496
1213	30	1213	142	1213	33	1213	33	1213	254	1213	227	1213	192	1213	509
1222	30	1222	140	1222	32	1222	36	1222	269	1222	219	1222	197	1222	526
1231	30	1231	154	1231	31	1231	35	1231	266	1231	226	1231	197	1231	540
1240	28	1240	159	1240	31	1240	35	1240	288	1240	215	1240	199	1240	569
1249	42	1249	172	1249	31	1249	38	1249	285	1249	228	1249	209	1249	577
1258	40	1258	175	1258	32	1258	35	1258	301	1258	219	1258	208	1258	611
1267	62	1267	177	1267	31	1267	34	1267	306	1267	233	1267	220	1267	623
1276	65	1276	187	1276	30	1276	32	1276	317	1276	231	1276	213	1276	655
1285	82	1285	180	1285	31	1285	34	1285	329	1285	236	1285	224	1285	668
1294	93	1294	196	1294	28	1294	32	1294	335	1294	242	1294	216	1294	688
1303	103	1303	192	1303	27	1303	34	1303	353	1303	244	1303	235	1303	702
1312	125	1312	211	1312	28	1312	43	1312	353	1312	253	1312	232	1312	715
1321	129	1321	212	1321	31	1321	50	1321	379	1321	246	1321	242	1321	741
1330	150	1330	228	1330	31	1330	58	1330	382	1330	248	1330	266	1330	750
1339	143	1339	236	1339	28	1339	78	1339	397	1339	228	1339	279	1339	781
1348	150	1348	255	1348	29	1348	90	1348	400	1348	235	1348	302	1348	797
1357	148	1357	278	1357	28	1357	116	1357	414	1357	224	1357	317	1357	834
1366	156	1366	291	1366	26	1366	124	1366	420	1366	229	1366	351	1366	862
1375	143	1375	315	1375	27	1375	151	1375	434	1375	232	1375	371	1375	909
1384	136	1384	313	1384	29	1384	159	1384	457	1384	237	1384	409	1384	958
1393	134	1393	331	1393	30	1393	183	1393	471	1393	259	1393	438	1393	1016
1402	110	1402	328	1402	28	1402	193	1402	506	1402	265	1402	480	1402	1080
1411	113	1411	343	1411	30	1411	204	1411	531	1411	290	1411	514	1411	1139
1420	98	1420	348	1420	33	1420	214	1420	579	1420	296	1420	556	1420	1216
1429	102	1429	364	1429	32	1429	214	1429	608	1429	321	1429	599	1429	1293
1438	86	1438	372	1438	30	1438	224	1438	663	1438	332	1438	629	1438	1400
1447	86	1447	382	1447	31	1447	213	1447	711	1447	357	1447	670	1447	1495
1456	76	1456	398	1456	29	1456	222	1456	764	1456	368	1456	686	1456	1622
1465	79	1465	398	1465	29	1465	207	1465	827	1465	384	1465	716	1465	1738
1474	71	1474	413	1474	32	1474	212	1474	894	1474	397	1474	725	1474	1881
1483	71	1483	409	1483	33	1483	197	1483	979	1483	404	1483	747	1483	2029
1492	80	1492	423	1492	32	1492	192	1492	1055	1492	425	1492	755	1492	2192
1501	71	1501	422	1501	34	1501	195	1501	1151	1501	425	1501	773	1501	2364
1510	77	1510	430	1510	33	1510	187	1510	1228	1510	450	1510	790	1510	2530
1519	70	1519	433	1519	33	1519	194	1519	1327	1519	456	1519	799	1519	2720
1528	82	1528	436	1528	34	1528	192	1528	1423	1528	477	1528	819	1528	2890
1537	78	1537	445	1537	32	1537	208	1537	1545	1537	489	1537	822	1537	3079
1546	90	1546	441	1546	31	1546	206	1546	1680	1546	508	1546	847	1546	3249
1555	91	1555	458	1555	30	1555	226	1555	1830	1555	521	1555	853	1555	3439
1564	97	1564	454	1564	30	1564	226	1564	1998	1564	531	1564	865	1564	3632
1573	103	1573	469	1573	35	1573	246	1573	2159	1573	549	1573	851	1573	3835
1582	104	1582	466	1582	36	1582	255	1582	2350	1582	555	1582	867	1582	4042
1591	116	1591	478	1591	35	1591	264	1591	2525	1591	579	1591	880	1591	4243
1600	113	1600	475	1600	34	1600	279	1600	2735	1600	579	1600	898	1600	4455
1609	128	1609	475	1609	33	1609	279	1609	2927	1609	603	1609	924	1609	4647
1618	122	1618	476	1618	36	1618	297	1618	3149	1618	614	1618	937	1618	4846
1627	126	1627	467	1627	35	1627	295	1627	3363	1627	632	1627	959	1627	5016
1636	125	1636	470	1636	33	1636	304	1636	3583	1636	647	1636	966	1636	5192
1645	128	1645	461	1645	32	1645	297	1645	3820	1645	665	1645	995	1645	5350
1654	137	1654	470	1654	30	1654	306	1654	4051	1654	698	1654	1003	1654	5520
1663	140	1663	467	1663	32	1663	297	1663	4311	1663	724	1663	1032	1663	5686
1672	152	1672	486	1672	34	1672	298	1672	4568	1672	768	1672	1041	1672	5860
1681	149	1681	492	1681	36	1681	296	1681	4855	1681	803	1681	1064	1681	6040
1690	163	1690	511	1690	35	1690	296	1690	5131	1690	860	1690	1088	1690	6207
1699	160	1699	523	1699	35	1699	304	1699	5427	1699	906	1699	1112	1699	6387
1708	182	1708	534	1708	33	1708	301	1708	5704	1708	973	1708	1156	1708	6539
1717	173	1717	554	1717	34	1717	310	1717	5980	1717	1042	1717	1195	1717	6700
1726	191	1726	558	1726	34	1726	301	1726	6227	1726	1126	1726	1271	1726	6830
1735	196	1735	578	1735	35	1735	312	1735	6453	1735	1220	1735	1337	1735	6969
1744	200	1744	578	1744	38	1744	302	1744	6680	1744	1328	1744	1434	1744	7089
1753	206	1753	602	1753	39	1753	309	1753	6885	1753	1454	1753	1525	1753	7216
1762	207	1762	608	1762	36	1762	305	1762	7090	1762	1577	1762	1632	1762	7352
1771	218	1771	634	1771	35	1771	304	1771	7261	1771	1724	1771	1729	1771	7482
1780	208	1780	651	1780	34	1780	308	1780	7436	1780	1858	1780	1832	1780	7628
1789	222	1789	673	1789	34	1789	310	1789	7576	1789	2025	1789	1939	1789	7762
1798	217	1798	700	1798	33	1798	325	1798	7715	1798	2178	1798	2032	1798	7915
1807	224	1807	722	1807	30	1807	318	1807	7838	1807	2352	1807	2147	1807	8052
1816	222	1816	763	1816	28	1816	334	1816	7958	1816	2527	1816	2251	1816	8213
1825	228	1825	792	1825	26	1825	330	1825	8074	1825	2711	1825	2386	1825	8366
1834	229	1834	847	1834	28	1834	340	1834	8189	1834	2897	1834	2509	1834	8541
1843	235	1843	885	1843	30	1843	342	1843	8321	1843	3091	1843	2656	1843	8729
1852	246	1852	949	1852	30	1852	350	1852	8442	1852	3324	1852	2789	1852	8923
1861	245	1861	1003	1861	30	1861	358	1861	8583	1861	3547	1861	2912	1861	9120
1870	261	1870	1071	1870	28	1870	361	1870	8703	1870	3795	1870	3029	1870	9294
1879	254	1879	1140	1879	26	1879	374	1879	8840	1879	4020	1879	3142	1879	9473
1888	265	1888	1212	1888	30	1888	374	1888	8969	1888	4259	1888	3270	1888	9616
1897	264	1897	1297	1897	31	1897	394	1897	9114	1897	4476	1897	3399	1897	9771
1906	274	1906	1376	1906	31	1906	391	1906	9261	1906	4700	1906	3569	1906	9906
1915	273	1915	1478	1915	30	1915	415	1915	9421	1915	4918	1915	3744	1915	10059
1924	281	1924	1571	1924	33	1924	414	1924	9597	1924	5146	1924	3953	1924	10204
1933	286	1933	1700	1933	34	1933	432	1933	9770	1933	5380	1933	4167	1933	10356
1942	283	1942	1810	1942	32	1942	439	1942	9967	1942	5605	1942	4401	1942	10500
1951	295	1951	1943	1951	32	1951	448	1951	10132	1951	5848	1951	4637	1951	10633
1960	286	1960	2068	1960	33	1960	462	1960	10298	1960	6058	1960	4866	1960	10774
1969	295	1969	2194	1969	31	1969	461	1969	10435	1969	6282	1969	5096	1969	10890
1978	288	1978	2319	1978	32	1978	480	1978	10582	1978	6481	1978	5301	1978	11025
1987	297	1987	2427	1987	30	1987	476	1987	10720	1987	6689	1987	5517	1987	11150
1996	290	1996	2550	1996	30	1996	487	1996	10883	1996	6889	1996	5715	1996	11307
2005	299	2005	2651	2005	29	2005	483	2005	11064	2005	7100	2005	5939	2005	11468
2014	303	2014	2768	2014	31	2014	492	2014	11252	2014	7316	2014	6163	2014	11649
2023	305	2023	2866	2023	32	2023	493	2023	11458	2023	7520	2023	6430	2023	11817
2032	319	2032	2981	2032	31	2032	501	2032	11650	2032	7742	2032	6709	2032	11969
2041	319	2041	3083	2041	33	2041	505	2041	11854	2041	7938	2041	6996	2041	12111
2050	337	2050	3201	2050	30	2050	503	2050	12027	2050	8149	2050	7277	2050	12226
2059	336	2059	3317	2059	32	2059	506	2059	12224	2059	8319	2059	7532	2059	12353
2068	354	2068	3436	2068	30	2068	497	2068	12398	2068	8486	2068	7768	2068	12468
2077	354	2077	3567	2077	30	2077	506	2077	12582	2077	8641	2077	7964	2077	12617
2086	362	2086	3683	2086	31	2086	496	2086	12764	2086	8821	2086	8174	2086	12757
2095	365	2095	3816	2095	30	2095	510	2095	12949	2095	9003	2095	8370	2095	12911
2104	375	2104	3927	2104	31	2104	506	2104	13153	2104	9197	2104	8591	2104	13046
2113	383	2113	4061	2113	34	2113	517	2113	13352	2113	9413	2113	8822	2113	13173
2122	384	2122	4179	2122	32	2122	519	2122	13572	2122	9619	2122	9102	2122	13289
2131	406	2131	4311	2131	30	2131	531	2131	13768	2131	9832	2131	9410	2131	13384
2140	406	2140	4441	2140	30	2140	547	2140	13973	2140	10028	2140	9739	2140	13475
2149	427	2149	4577	2149	31	2149	555	2149	14151	2149	10246	2149	10072	2149	13531
2158	426	2158	4725	2158	31	2158	576	2158	14344	2158	10452	2158	10369	2158	13605
2167	440	2167	4875	2167	31	2167	576	2167	14528	2167	10680	2167	10651	2167	13669
2176	443	2176	5051	2176	33	2176	598	2176	14718	2176	10902	2176	10881	2176	13763
2185	450	2185	5222	2185	30	2185	597	2185	14915	2185	11108	2185	11111	2185	13854
2194	452	2194	5414	2194	31	2194	615	2194	15105	2194	11304	2194	11319	2194	13964
2203	456	2203	5586	2203	33	2203	623	2203	15308	2203	11480	2203	11549	2203	14002
2212	463	2212	5780	2212	34	2212	637	2212	15483	2212	11659	2212	11778	2212	13999
2221	454	2221	5957	2221	32	2221	646	2221	15666	2221	11812	2221	12007	2221	14027
2230	462	2230	6139	2230	32	2230	654	2230	15832	2230	11991	2230	12227	2230	14120
2239	454	2239	6310	2239	32	2239	641	2239	16014	2239	12151	2239	12435	2239	14255
2248	465	2248	6484	2248	29	2248	582	2248	16169	2248	12324	2248	12649	2248	14357
2257	460	2257	6676	2257	28	2257	527	2257	16336	2257	12482	2257	12827	2257	14472
2266	459	2266	6864	2266	29	2266	494	2266	16506	2266	12643	2266	13011	2266	14560
2275	458	2275	7080	2275	31	2275	488	2275	16678	2275	12804	2275	13166	2275	14656
2284	458	2284	7283	2284	33	2284	476	2284	16852	2284	12958	2284	13326	2284	14737
2293	456	2293	7507	2293	34	2293	474	2293	17012	2293	13119	2293	13466	2293	14812
2302	452	2302	7708	2302	32	2302	470	2302	17202	2302	13271	2302	13614	2302	14877
2311	463	2311	7917	2311	32	2311	474	2311	17389	2311	13450	2311	13765	2311	14926
2320	454	2320	8100	2320	34	2320	478	2320	17613	2320	13619	2320	13932	2320	14970
2329	473	2329	8279	2329	34	2329	485	2329	17836	2329	13820	2329	14125	2329	14974
2338	469	2338	8442	2338	34	2338	505	2338	18085	2338	14008	2338	14313	2338	14997
2347	488	2347	8591	2347	33	2347	507	2347	18322	2347	14209	2347	14511	2347	14994
2356	493	2356	8748	2356	34	2356	530	2356	18559	2356	14391	2356	14695	2356	14974
2365	504	2365	8890	2365	33	2365	532	2365	18793	2365	14564	2365	14899	2365	14883
2374	513	2374	9062	2374	30	2374	555	2374	19000	2374	14721	2374	15078	2374	14785
2383	525	2383	9227	2383	30	2383	566	2383	19201	2383	14855	2383	15262	2383	14683
2392	541	2392	9418	2392	33	2392	582	2392	19359	2392	14996	2392	15430	2392	14596
2401	546	2401	9595	2401	34	2401	602	2401	19503	2401	15132	2401	15583	2401	14528
2410	566	2410	9773	2410	31	2410	613	2410	19601	2410	15293	2410	15741	2410	14523
2419	567	2419	9941	2419	31	2419	632	2419	19704	2419	15440	2419	15916	2419	14580
2428	584	2428	10103	2428	30	2428	632	2428	19792	2428	15610	2428	16110	2428	14588
2437	583	2437	10274	2437	28	2437	645	2437	19870	2437	15771	2437	16282	2437	14589
2446	594	2446	10440	2446	28	2446	638	2446	19930	2446	15933	2446	16464	2446	14546
2455	592	2455	10642	2455	28	2455	644	2455	19988	2455	16079	2455	16616	2455	14498
2464	597	2464	10861	2464	28	2464	635	2464	20038	2464	16207	2464	16777	2464	14429
2473	603	2473	11120	2473	31	2473	629	2473	20059	2473	16333	2473	16918	2473	14347
2482	609	2482	11357	2482	34	2482	620	2482	20094	2482	16432	2482	17069	2482	14253
2491	625	2491	11591	2491	32	2491	603	2491	20095	2491	16544	2491	17212	2491	14141
2500	627	2500	11791	2500	34	2500	598	2500	20097	2500	16635	2500	17342	2500	14031
2509	644	2509	11982	2509	34	2509	570	2509	20046	2509	16749	2509	17461	2509	13888
2518	647	2518	12178	2518	31	2518	556	2518	19964	2518	16844	2518	17543	2518	13758
2527	666	2527	12366	2527	32	2527	529	2527	19836	2527	16956	2527	17621	2527	13610
2536	672	2536	12572	2536	31	2536	524	2536	19681	2536	17065	2536	17670	2536	13477
2545	685	2545	12768	2545	34	2545	496	2545	19516	2545	17174	2545	17735	2545	13323
2554	693	2554	12980	2554	33	2554	489	2554	19347	2554	17272	2554	17785	2554	13176
2563	704	2563	13164	2563	34	2563	476	2563	19210	2563	17344	2563	17848	2563	13016
2572	729	2572	13362	2572	33	2572	469	2572	19071	2572	17415	2572	17908	2572	12846
2581	742	2581	13539	2581	30	2581	465	2581	18950	2581	17453	2581	17983	2581	12679
2590	777	2590	13709	2590	30	2590	453	2590	18798	2590	17508	2590	18068	2590	12493
2599	795	2599	13873	2599	30	2599	451	2599	18655	2599	17558	2599	18139	2599	12321
2608	833	2608	14032	2608	31	2608	446	2608	18483	2608	17660	2608	18219	2608	12130
2617	850	2617	14190	2617	31	2617	463	2617	18304	2617	17781	2617	18273	2617	11962
2626	879	2626	14340	2626	34	2626	458	2626	18124	2626	17952	2626	18325	2626	11779
2635	901	2635	14514	2635	37	2635	471	2635	17945	2635	18164	2635	18334	2635	11624
2644	928	2644	14668	2644	35	2644	470	2644	17797	2644	18405	2644	18362	2644	11460
2653	965	2653	14841	2653	33	2653	479	2653	17650	2653	18653	2653	18371	2653	11283
2662	996	2662	15001	2662	34	2662	490	2662	17509	2662	18864	2662	18386	2662	11096
2671	1045	2671	15177	2671	32	2671	502	2671	17344	2671	19068	2671	18401	2671	10882
2680	1084	2680	15334	2680	31	2680	523	2680	17186	2680	19223	2680	18408	2680	10672
2689	1138	2689	15474	2689	30	2689	530	2689	16989	2689	19380	2689	18410	2689	10442
2698	1179	2698	15606	2698	31	2698	552	2698	16788	2698	19500	2698	18379	2698	10228
2707	1242	2707	15729	2707	31	2707	554	2707	16565	2707	19594	2707	18341	2707	9985
2716	1297	2716	15865	2716	32	2716	566	2716	16353	2716	19647	2716	18266	2716	9751
2725	1370	2725	15976	2725	32	2725	559	2725	16165	2725	19686	2725	18199	2725	9499
2734	1444	2734	16093	2734	30	2734	570	2734	15994	2734	19705	2734	18100	2734	9261
2743	1521	2743	16170	2743	32	2743	570	2743	15852	2743	19664	2743	18004	2743	9034
2752	1606	2752	16251	2752	33	2752	580	2752	15687	2752	19599	2752	17892	2752	8812
2761	1684	2761	16328	2761	32	2761	597	2761	15532	2761	19493	2761	17779	2761	8579
2770	1781	2770	16427	2770	34	2770	607	2770	15331	2770	19399	2770	17661	2770	8319
2779	1866	2779	16526	2779	35	2779	630	2779	15126	2779	19300	2779	17515	2779	8061
2788	1966	2788	16633	2788	34	2788	634	2788	14891	2788	19236	2788	17381	2788	7772
2797	2054	2797	16764	2797	30	2797	657	2797	14667	2797	19180	2797	17218	2797	7485
2806	2157	2806	16883	2806	29	2806	656	2806	14472	2806	19137	2806	17074	2806	7176
2815	2248	2815	17014	2815	29	2815	673	2815	14298	2815	19082	2815	16916	2815	6883
2824	2342	2824	17109	2824	31	2824	670	2824	14149	2824	18998	2824	16780	2824	6582
2833	2428	2833	17204	2833	33	2833	680	2833	13986	2833	18904	2833	16630	2833	6297
2842	2501	2842	17276	2842	37	2842	688	2842	13842	2842	18778	2842	16498	2842	6030
2851	2591	2851	17364	2851	35	2851	691	2851	13675	2851	18647	2851	16359	2851	5768
2860	2661	2860	17441	2860	35	2860	705	2860	13512	2860	18494	2860	16209	2860	5513
2869	2750	2869	17519	2869	31	2869	704	2869	13312	2869	18388	2869	16065	2869	5228
2878	2827	2878	17600	2878	29	2878	718	2878	13114	2878	18306	2878	15910	2878	4960
2887	2925	2887	17663	2887	30	2887	710	2887	12904	2887	18259	2887	15788	2887	4671
2896	3008	2896	17729	2896	31	2896	723	2896	12694	2896	18223	2896	15667	2896	4412
2905	3106	2905	17772	2905	33	2905	717	2905	12475	2905	18194	2905	15589	2905	4153
2914	3196	2914	17837	2914	33	2914	724	2914	12230	2914	18152	2914	15499	2914	3917
2923	3275	2923	17886	2923	33	2923	723	2923	11975	2923	18078	2923	15411	2923	3695
2932	3361	2932	17950	2932	31	2932	726	2932	11683	2932	18005	2932	15300	2932	3483
2941	3427	2941	18001	2941	30	2941	738	2941	11377	2941	17912	2941	15189	2941	3289
2950	3509	2950	18054	2950	30	2950	744	2950	11025	2950	17852	2950	15085	2950	3096
2959	3568	2959	18099	2959	31	2959	770	2959	10667	2959	17781	2959	14973	2959	2923
2968	3638	2968	18129	2968	31	2968	780	2968	10273	2968	17732	2968	14880	2968	2744
2977	3692	2977	18164	2977	32	2977	817	2977	9866	2977	17671	2977	14780	2977	2588
2986	3755	2986	18149	2986	31	2986	836	2986	9451	2986	17620	2986	14718	2986	2420
2995	3810	2995	17972	2995	30	2995	887	2995	9039	2995	17566	2995	14648	2995	2261
3004	3867	3004	17857	3004	29	3004	913	3004	8642	3004	17497	3004	14600	3004	2082
3013	3928	3013	17917	3013	31	3013	962	3013	8230	3013	17425	3013	14530	3013	1914
3022	3980	3022	17940	3022	34	3022	1017	3022	7837	3022	17334	3022	14455	3022	1750
3031	4054	3031	17962	3031	34	3031	1085	3031	7426	3031	17266	3031	14359	3031	1587
3040	4112	3040	18003	3040	34	3040	1167	3040	7040	3040	17203	3040	14240	3040	1456
3049	4194	3049	18048	3049	31	3049	1253	3049	6662	3049	17178	3049	14129	3049	1310
3058	4254	3058	18038	3058	30	3058	1370	3058	6334	3058	17128	3058	14002	3058	1195
3067	4336	3067	17847	3067	28	3067	1475	3067	6023	3067	17073	3067	13886	3067	1070
3076	4408	3076	17576	3076	30	3076	1605	3076	5736	3076	16997	3076	13749	3076	968
3085	4493	3085	17223	3085	33	3085	1715	3085	5466	3085	16891	3085	13631	3085	855
3094	4571	3094	16908	3094	35	3094	1849	3094	5182	3094	16765	3094	13493	3094	755
3103	4646	3103	16717	3103	34	3103	1966	3103	4918	3103	16615	3103	13362	3103	654
3112	4727	3112	16622	3112	32	3112	2096	3112	4633	3112	16483	3112	13219	3112	550
3121	4792	3121	16666	3121	32	3121	2226	3121	4375	3121	16339	3121	13069	7	16
3130	4881	3130	16891	3130	29	3130	2354	3130	4091	3130	16230	3130	12920	16	18
3139	4953	3139	17120	3139	30	3139	2495	3139	3824	3139	16106	3139	12757	25	19
3148	5044	3148	17264	3148	30	3148	2618	3148	3553	3148	15993	3148	12602	34	21
3157	5120	3157	17354	3157	31	3157	2763	3157	3299	3157	15857	3157	12430	43	21
3166	5210	3166	17378	3166	30	3166	2884	3166	3059	3166	15705	3166	12291	52	25
3175	5302	3175	17391	3175	29	3175	3027	3175	2836	3175	15530	3175	12137	61	28
3184	5400	3184	17361	3184	28	3184	3157	3184	2637	3184	15312	3184	11999	70	28
3193	5509	3193	17336	3193	30	3193	3299	3193	2439	3193	15087	3193	11839	79	29
3202	5616	3202	17288	3202	31	3202	3436	3202	2274	3202	14845	3202	11667	88	30
3211	5739	3211	17257	3211	34	3211	3575	3211	2096	3211	14618	3211	11480	97	27
3220	5841	3220	17204	3220	35	3220	3734	3220	1952	3220	14362	3220	11276	106	27
3229	5961	3229	17129	3229	37	3229	3888	3229	1801	3229	14112	3229	11068	115	29
3238	6061	3238	17048	3238	35	3238	4065	3238	1673	3238	13825	3238	10851	124	31
3247	6176	3247	16951	3247	33	3247	4235	3247	1538	3247	13522	3247	10654	133	29
3256	6280	3256	16867	3256	32	3256	4434	3256	1417	3256	13200	3256	10432	142	34
3265	6398	3265	16747	3265	32	3265	4620	3265	1305	3265	12881	3265	10206	151	35
3274	6515	3274	16636	3274	31	3274	4818	3274	1188	3274	12576	3274	9938	160	33
3283	6627	3283	16500	3283	32	3283	5003	3283	1086	3283	12267	3283	9663	169	32
3292	6746	3292	16374	3292	34	3292	5187	3292	966	3292	11976	3292	9353	178	30
3301	6844	3301	16239	3301	33	3301	5372	3301	865	3301	11651	3301	9031	187	32
3310	6948	3310	16110	3310	32	3310	5545	3310	744	3310	11319	3310	8707	196	33
3319	7017	3319	15993	3319	31	3319	5732	3319	648	3319	10946	3319	8371	205	34
3328	7090	3328	15876	3328	29	3328	5907	3328	539	3328	10579	3328	8054	214	33
3337	7139	3337	15787	3337	28	3337	6104	7	12	3337	10203	3337	7737	223	32
3346	7191	3346	15693	3346	28	3346	6279	16	15	3346	9837	3346	7438	232	34
3355	7234	3355	15623	3355	29	3355	6465	25	22	3355	9483	3355	7112	241	32
3364	7279	3364	15536	3364	30	3364	6635	34	25	3364	9143	3364	6798	250	29
3373	7332	3373	15473	3373	34	3373	6807	43	25	3373	8839	3373	6475	259	30
3382	7370	3382	15420	3382	35	3382	6968	52	27	3382	8537	3382	6166	268	30
3391	7427	3391	15390	3391	33	3391	7127	61	28	3391	8251	3391	5856	277	30
3400	7463	3400	15366	3400	31	3400	7300	70	29	3400	7957	3400	5554	286	30
3409	7514	3409	15369	3409	34	3409	7462	79	30	3409	7672	3409	5283	295	31
3418	7542	3418	15386	3418	34	3418	7646	88	31	3418	7375	3418	5020	304	30
3427	7580	3427	15390	3427	35	3427	7814	97	34	3427	7085	3427	4788	313	28
3436	7598	3436	15399	3436	35	3436	8011	106	34	3436	6794	3436	4541	322	27
3445	7621	3445	15382	3445	34	3445	8190	115	33	3445	6505	3445	4323	331	28
3454	7644	3454	15374	3454	32	3454	8379	124	35	3454	6245	3454	4097	340	31
3463	7669	3463	15339	3463	30	3463	8554	133	33	3463	5983	3463	3892	349	33
3472	7709	3472	15320	3472	32	3472	8724	142	32	3472	5751	3472	3678	358	33
3481	7744	3481	15291	3481	32	3481	8888	151	32	3481	5500	3481	3468	367	29
3490	7807	3490	15273	3490	31	3490	9041	160	31	3490	5272	3490	3277	376	30
3499	7864	3499	15249	3499	33	3499	9209	169	34	3499	5030	3499	3085	385	28
3508	7944	3508	15208	3508	30	3508	9363	178	34	3508	4790	3508	2917	394	28
3517	8010	3517	15157	3517	30	3517	9551	187	34	3517	4542	3517	2739	403	28
3526	8092	3526	15074	3526	31	3526	9724	196	35	3526	4308	3526	2588	412	32
3535	8169	3535	15001	3535	28	3535	9913	205	34	3535	4088	3535	2421	421	34
3544	8245	3544	14904	3544	30	3544	10077	214	31	3544	3868	3544	2272	430	33
3553	8320	3553	14822	3553	29	3553	10236	223	32	3553	3659	3553	2110	439	32
3562	8386	3562	14714	3562	32	3562	10381	232	28	3562	3431	3562	1955	448	32
3571	8465	3571	14604	3571	35	3571	10514	241	28	3571	3224	3571	1798	457	32
3580	8535	3580	14472	3580	32	3580	10655	250	30	3580	2986	3580	1642	466	32
3589	8635	3589	14312	3589	30	3589	10784	259	32	3589	2766	3589	1500	475	32
3598	8721	3598	14134	3598	34	3598	10937	268	35	3598	2538	3598	1350	484	32
3607	8833	3607	13925	3607	32	3607	11073	277	35	3607	2329	3607	1228	493	29
3616	8946	3616	13716	3616	30	3616	11230	286	33	3616	2137	3616	1098	502	30
3625	9064	3625	13469	3625	29	3625	11373	295	34	3625	1957	3625	995	511	29
3634	9176	3634	13225	3634	31	3634	11524	304	31	3634	1800	3634	878	520	34
3643	9284	3643	12945	3643	33	3643	11657	313	33	3643	1637	3643	778	529	34
3652	9403	3652	12662	3652	36	3652	11792	322	30	3652	1499	3652	681	538	33
3661	9499	3661	12348	3661	36	3661	11932	331	31	3661	1343	3661	590	547	32
3670	9608	3670	12027	3670	33	3670	12073	340	30	3670	1211	3670	523	556	29
3679	9705	3679	11696	3679	29	3679	12235	349	34	3679	1069	7	8	565	30
3688	9824	3688	11347	3688	30	3688	12390	358	34	3688	958	16	18	574	31
3697	9930	3697	11004	3697	28	3697	12579	367	37	3697	843	25	21	583	33
3706	10048	3706	10643	3706	27	3706	12766	376	36	3706	745	34	25	592	31
3715	10163	3715	10311	3715	30	3715	12981	385	37	3715	660	43	29	601	34
3724	10275	3724	9985	3724	31	3724	13184	394	36	3724	581	52	29	610	32
3733	10395	3733	9704	3733	32	3733	13390	403	35	3733	519	61	29	619	33
3742	10496	3742	9427	3742	33	3742	13572	412	34	7	6	70	25	628	35
3751	10601	3751	9190	3751	30	3751	13741	421	31	16	17	79	28	637	32
3760	10679	3760	8975	3760	32	3760	13912	430	32	25	23	88	32	646	31
3769	10771	3769	8779	3769	32	3769	14058	439	32	34	28	97	33	655	31
3778	10837	3778	8607	3778	31	3778	14206	448	32	43	27	106	31	664	33
3787	10925	3787	8437	3787	32	3787	14315	457	30	52	27	115	32	673	30
3796	11006	3796	8288	3796	32	3796	14423	466	31	61	30	124	36	682	30
3805	11090	3805	8121	3805	33	3805	14495	475	30	70	34	133	36	691	33
3814	11169	3814	7982	3814	32	3814	14576	484	32	79	34	142	34	700	34
3823	11238	3823	7838	3823	30	3823	14659	493	33	88	36	151	34	709	33
3832	11306	3832	7725	3832	31	3832	14748	502	32	97	37	160	32	718	32
3841	11356	3841	7606	3841	30	3841	14854	511	32	106	37	169	33	727	33
3850	11422	3850	7482	3850	31	3850	14957	520	33	115	35	178	34	736	33
3859	11472	3859	7338	3859	31	3859	15078	529	30	124	33	187	35	745	34
3868	11542	3868	7164	3868	32	3868	15174	538	31	133	31	196	31	754	35
3877	11598	3877	6986	3877	31	3877	15285	547	34	142	31	205	32	763	36
3886	11672	3886	6777	3886	31	3886	15367	556	32	151	32	214	34	772	33
3895	11751	3895	6584	3895	30	3895	15460	565	33	160	33	223	35	781	32
3904	11829	3904	6373	3904	29	3904	15543	574	30	169	32	232	34	790	30
3913	11913	3913	6189	3913	30	3913	15643	583	30	178	29	241	32	799	34
3922	11982	3922	5991	3922	31	3922	15745	592	28	187	30	250	32	808	33
3931	12058	3931	5803	3931	33	3931	15837	601	28	196	32	259	33	817	31
3940	12111	3940	5607	3940	34	3940	15932	610	33	205	29	268	36	826	29
3949	12185	3949	5404	3949	31	3949	16003	619	33	214	31	277	34	835	27
3958	12241	3958	5199	3958	31	3958	16082	628	32	223	32	286	34	844	29
3967	12318	3967	4971	3967	29	3967	16134	637	32	232	34	295	33	853	35
3976	12377	3976	4751	3976	29	3976	16200	646	29	241	37	304	34	862	32
3985	12443	3985	4516	3985	31	3985	16249	655	27	250	34	313	33	871	47
3994	12505	3994	4308	3994	34	3994	16305	664	26	259	30	322	34	880	43
4003	12551	4003	4104	4003	38	4003	16347	673	25	268	31	331	35	889	58
4012	12609	4012	3943	4012	36	4012	16402	682	27	277	29	340	33	898	58
4021	12652	4021	3783	4021	37	4021	16465	691	29	286	30	349	33	907	74
4030	12718	4030	3644	4030	36	4030	16525	700	31	295	30	358	34	916	84
4039	12773	4039	3509	4039	33	4039	16607	709	32	304	31	367	37	925	90
4048	12853	4048	3364	4048	32	4048	16680	718	32	313	32	376	37	934	107
4057	12922	4057	3231	4057	31	4057	16773	727	32	322	33	385	36	943	114
4066	13010	4066	3084	4066	30	4066	16853	736	30	331	32	394	32	952	132
4075	13097	4075	2963	4075	30	4075	16949	745	29	340	31	403	33	961	132
4084	13175	4084	2814	4084	33	4084	17029	754	31	349	30	412	32	970	154
4093	13254	4093	2687	4093	37	4093	17121	763	33	358	31	421	33	979	156
4102	13310	4102	2545	4102	35	4102	17213	772	34	367	33	430	33	988	171
4111	13377	4111	2418	4111	36	4111	17299	781	37	376	33	439	34	997	179
4120	13421	4120	2286	4120	32	4120	17401	790	37	385	33	448	35	1006	193
4129	13487	4129	2150	4129	33	4129	17483	799	34	394	31	457	35	1015	207
4138	13540	4138	2024	4138	31	4138	17581	808	35	403	28	466	36	1024	221
4147	13611	4147	1886	4147	34	4147	17643	817	33	412	31	475	34	1033	246
4156	13683	4156	1760	4156	33	4156	17713	826	31	421	33	484	34	1042	255
4165	13771	4165	1610	4165	34	4165	17754	835	31	430	34	493	35	1051	281
4174	13864	4174	1484	4174	35	4174	17805	844	32	439	37	502	35	1060	287
4183	13947	4183	1334	4183	31	4183	17856	853	31	448	32	511	34	1069	306
4192	14036	4192	1210	4192	31	4192	17919	862	29	457	33	520	33	1078	311
4201	14086	4201	1082	4201	31	4201	17997	871	32	466	31	529	31	1087	330
4210	14170	4210	979	4210	35	4210	18070	880	30	475	32	538	31	1096	338
4219	14244	4219	886	4219	33	4219	18156	889	29	484	32	547	35	1105	349
4228	14336	4228	806	4228	31	4228	18223	898	29	493	32	556	31	1114	367
4237	14419	4237	750	4237	32	4237	18309	907	30	502	31	565	32	1123	371
4246	14525	4246	682	4246	32	4246	18386	916	29	511	32	574	31	1132	392
4255	14637	4255	633	4255	28	4255	18494	925	31	520	33	583	32	1141	398
4264	14762	4264	569	4264	28	4264	18604	934	31	529	32	592	33	1150	422
4273	14904	4273	523	4273	29	4273	18720	943	34	538	30	601	34	1159	437
4282	15028	7	8	4282	30	4282	18846	952	34	547	30	610	33	1168	468
4291	15164	16	15	4291	30	4291	18968	961	33	556	32	619	29	1177	483
4300	15285	25	19	4300	29	4300	19085	970	31	565	30	628	30	1186	507
4309	15426	34	22	4309	28	4309	19171	979	31	574	32	637	35	1195	530
4318	15549	43	26	4318	27	4318	19255	988	29	583	32	646	34	1204	543
4327	15682	52	29	4327	30	4327	19295	997	39	592	33	655	33	1213	575
4336	15802	61	27	4336	31	4336	19341	1006	38	601	31	664	35	1222	589
4345	15936	70	30	4345	31	4345	19376	1015	39	610	30	673	33	1231	632
4354	16077	79	34	4354	32	4354	19401	1024	47	619	29	682	29	1240	659
4363	16207	88	32	4363	32	4363	19404	1033	49	628	28	691	30	1249	711
4372	16334	97	34	4372	31	4372	19396	1042	63	637	30	700	26	1258	753
4381	16428	106	34	4381	32	4381	19374	1051	62	646	29	709	27	1267	812
4390	16523	115	33	4390	32	4390	19331	1060	78	655	29	718	28	1276	869
4399	16572	124	31	4399	32	4399	19309	1069	77	664	30	727	32	1285	925
4408	16627	133	32	4408	31	4408	19288	1078	89	673	31	736	33	1294	983
4417	16671	142	28	4417	31	4417	19306	1087	88	682	31	745	31	1303	1031
4426	16729	151	29	4426	31	4426	19311	1096	98	691	32	754	32	1312	1093
4435	16796	160	32	4435	31	4435	19334	1105	98	700	33	763	35	1321	1134
4444	16885	169	35	4444	31	4444	19334	1114	100	709	32	772	33	1330	1197
4453	16999	178	34	4453	33	4453	19325	1123	112	718	30	781	35	1339	1244
4462	17103	187	31	4462	34	4462	19310	1132	107	727	31	790	32	1348	1310
4471	17224	196	32	4471	34	4471	19276	1141	121	736	30	799	29	1357	1376
4480	17318	205	31	4480	32	4480	19221	1150	113	745	29	808	35	1366	1448
4489	17418	214	30	4489	32	4489	19126	1159	126	754	32	817	35	1375	1526
4498	17475	223	32	4498	31	4498	19050	1168	116	763	33	826	36	1384	1603
4507	17523	232	33	4507	33	4507	18951	1177	126	772	34	835	35	1393	1695
4516	17559	241	31	4516	32	4516	18869	1186	119	781	34	844	37	1402	1774
4525	17607	250	33	4525	33	4525	18766	1195	123	790	32	853	34	1411	1868
4534	17660	259	33	4534	33	4534	18675	1204	128	799	31	862	36	1420	1940
4543	17715	268	31	4543	34	4543	18572	1213	119	808	30	871	35	1429	2034
4552	17801	277	31	4552	30	4552	18453	1222	123	817	32	880	34	1438	2107
4561	17892	286	30	4561	31	4561	18328	1231	114	826	33	889	34	1447	2192
4570	18003	295	27	4570	32	4570	18180	1240	120	835	33	898	34	1456	2270
4579	18085	304	27	4579	29	4579	18037	1249	107	844	31	907	40	1465	2350
4588	18169	313	29	4588	28	4588	17866	1258	107	853	32	916	39	1474	2435
4597	18225	322	32	4597	28	4597	17701	1267	92	862	33	925	37	1483	2507
4606	18290	331	33	4606	28	4606	17509	1276	94	871	34	934	36	1492	2597
4615	18348	340	34	4615	27	4615	17329	1285	96	880	35	943	34	1501	2671
4624	18412	349	36	4624	29	4624	17146	1294	95	889	32	952	34	1510	2768
4633	18489	358	32	4633	32	4633	16975	1303	100	898	33	961	35	1519	2851
4642	18541	367	32	4642	33	4642	16808	1312	93	907	30	970	35	1528	2951
4651	18596	376	32	4651	31	4651	16633	1321	98	916	31	979	35	1537	3041
4660	18625	385	33	4660	30	4660	16468	1330	94	925	29	988	35	1546	3135
4669	18673	394	33	4669	31	4669	16274	1339	106	934	33	997	34	1555	3226
4678	18708	403	35	4678	28	4678	16082	1348	98	943	34	1006	33	1564	3313
4687	18769	412	36	4687	31	4687	15857	1357	109	952	34	1015	33	1573	3410
4696	18837	421	33	4696	32	4696	15642	1366	107	961	34	1024	33	1582	3499
4705	18917	430	34	4705	33	4705	15399	1375	115	970	35	1033	33	1591	3609
4714	19002	439	37	4714	31	4714	15155	1384	127	979	33	1042	30	1600	3697
4723	19079	448	36	4723	33	4723	14885	1393	125	988	31	1051	31	1609	3799
4732	19159	457	34	4732	31	4732	14592	1402	146	997	32	1060	32	1618	3880
4741	19216	466	34	4741	32	4741	14282	1411	145	1006	33	1069	31	1627	3973
4750	19293	475	33	4750	31	4750	13949	1420	160	1015	31	1078	29	1636	4069
4759	19347	484	30	4759	32	4759	13627	1429	159	1024	29	1087	33	1645	4171
4768	19408	493	32	4768	32	4768	13297	1438	173	1033	30	1096	30	1654	4283
4777	19456	502	31	4777	32	4777	12995	1447	175	1042	30	1105	30	1663	4386
4786	19503	511	32	4786	31	4786	12660	1456	191	1051	25	1114	29	1672	4508
4795	19552	520	34	4795	31	4795	12323	1465	199	1060	40	1123	30	1681	4608
4804	19604	529	33	4804	30	4804	11953	1474	208	1069	49	1132	30	1690	4726
4813	19663	538	30	4813	31	4813	11554	1483	224	1078	60	1141	30	1699	4823
4822	19698	547	31	4822	32	4822	11130	1492	230	1087	77	1150	33	1708	4938
4831	19742	556	31	4831	32	4831	10678	1501	254	1096	90	1159	32	1717	5045
4840	19770	565	34	4840	34	4840	10261	1510	258	1105	111	1168	31	1726	5159
4849	19808	574	33	4849	32	4849	9865	1519	285	1114	115	1177	33	1735	5271
4858	19820	583	32	4858	31	4858	9512	1528	298	1123	143	1186	33	1744	5377
4867	19838	592	31	4867	32	4867	9159	1537	321	1132	146	1195	32	1753	5496
4876	19831	601	29	4876	31	4876	8848	1546	329	1141	166	1204	33	1762	5594
4885	19817	610	30	4885	31	4885	8526	1555	348	1150	170	1213	30	1771	5707
4894	19808	619	32	4894	32	4894	8205	1564	361	1159	180	1222	29	1780	5786
4903	19804	628	34	4903	32	4903	7874	1573	366	1168	183	1231	33	1789	5867
4912	19840	637	34	4912	33	4912	7535	1582	386	1177	181	1240	31	1798	5925
4921	19876	646	34	4921	33	4921	7212	1591	388	1186	189	1249	33	1807	5996
4930	19945	655	34	4930	34	4930	6888	1600	412	1195	177	1258	33	1816	6070
4939	19984	664	32	4939	33	4939	6604	1609	414	1204	190	1267	36	1825	6149
4948	20028	673	29	4948	29	4948	6324	1618	429	1213	177	1276	35	1834	6254
4957	20040	682	29	4957	29	4957	6081	1627	434	1222	178	1285	33	1843	6351
4966	20046	691	31	4966	30	4966	5828	1636	446	1231	164	1294	33	1852	6460
4975	20034	700	33	4975	33	4975	5589	1645	458	1240	161	1303	34	1861	6535
4984	20008	709	35	4984	34	4984	5335	1654	462	1249	148	1312	32	1870	6614
4993	19902	718	36	4993	34	4993	5083	1663	473	1258	149	1321	33	1879	6653
5002	19604	727	33	5002	31	5002	4831	1672	468	1267	155	1330	32	1888	6698
5011	19258	736	32	5011	28	5011	4580	1681	477	1276	162	1339	29	1897	6729
5020	18953	745	31	5020	29	5020	4359	1690	469	1285	175	1348	31	1906	6768
5029	18730	754	30	5029	30	5029	4138	1699	477	1294	182	1357	34	1915	6810
5038	18579	763	31	5038	30	5038	3955	1708	471	1303	199	1366	32	1924	6856
5047	18503	772	32	5047	30	5047	3768	1717	473	1312	193	1375	38	1933	6931
5056	18438	781	34	5056	32	5056	3608	1726	473	1321	208	1384	37	1942	6994
5065	18406	790	33	5065	33	5065	3442	1735	474	1330	211	1393	43	1951	7072
5074	18429	799	33	5074	29	5074	3282	1744	483	1339	224	1402	49	1960	7131
5083	18432	808	33	5083	31	5083	3122	1753	482	1348	233	1411	55	1969	7209
5092	18426	817	31	5092	33	5092	2968	1762	497	1357	244	1420	72	1978	7282
5101	18419	826	31	5101	33	5101	2827	1771	494	1366	266	1429	76	1987	7374
5110	18442	835	31	5110	35	5110	2675	1780	503	1375	273	1438	94	1996	7473
5119	18428	844	32	5119	32	5119	2542	1789	497	1384	301	1447	95	2005	7554
5128	18416	853	34	5128	31	5128	2401	1798	505	1393	314	1456	114	2014	7638
5137	18406	862	34	5137	30	5137	2294	1807	501	1402	344	1465	113	2023	7716
5146	18406	871	33	5146	33	5146	2171	1816	502	1411	360	1474	131	2032	7825
5155	18410	880	31	5155	37	5155	2066	1825	511	1420	385	1483	133	2041	7921
5164	18406	889	31	5164	36	5164	1945	1834	508	1429	403	1492	137	2050	8037
5173	18419	898	32	5173	35	5173	1837	1843	517	1438	423	1501	146	2059	8141
5182	18411	907	35	5182	33	5182	1738	1852	512	1447	441	1510	147	2068	8271
5191	18379	916	36	5191	31	5191	1643	1861	522	1456	455	1519	155	2077	8384
5200	18277	925	37	5200	34	5200	1579	1870	507	1465	479	1528	156	2086	8490
5209	18112	934	35	5209	37	5209	1513	1879	515	1474	485	1537	172	2095	8587
5218	17873	943	33	5218	34	5218	1467	1888	500	1483	513	1546	166	2104	8675
5227	17613	952	34	5227	34	5227	1401	1897	505	1492	522	1555	181	2113	8781
5236	17400	961	32	5236	30	5236	1347	1906	497	1501	548	1564	181	2122	8865
5245	17222	970	33	5245	38	5245	1271	1915	496	1510	569	1573	191	2131	8964
5254	17085	979	36	5254	32	5254	1210	1924	496	1519	603	1582	206	2140	9036
5263	16998	988	36	5263	42	5263	1152	1933	491	1528	640	1591	217	2149	9120
5272	16949	997	34	5272	37	5272	1092	1942	494	1537	679	1600	235	2158	9184
5281	16865	1006	36	5281	40	5281	1043	1951	481	1546	730	1609	246	2167	9260
5290	16767	1015	33	5290	39	5290	991	1960	487	1555	780	1618	277	2176	9336
5299	16655	1024	29	5299	43	5299	954	1969	477	1564	849	1627	288	2185	9406
5308	16545	1033	28	5308	47	5308	896	1978	482	1573	904	1636	320	2194	9477
5317	16425	1042	29	5317	41	5317	854	1987	473	1582	984	1645	337	2203	9531
5326	16331	1051	32	5326	52	5326	788	1996	472	1591	1056	1654	370	2212	9594
5335	16156	1060	35	5335	43	5335	736	2005	466	1600	1151	1663	395	2221	9632
5344	15917	1069	34	5344	54	5344	669	2014	453	1609	1248	1672	429	2230	9681
5353	15647	1078	35	5353	47	5353	604	2023	466	1618	1363	1681	466	2239	9702
5362	15357	1087	33	5362	58	5362	536	2032	475	1627	1494	1690	494	2248	9740
5371	15147	1096	32	5371	53	7	11	2041	494	1636	1618	1699	540	2257	9768
5380	15025	1105	34	5380	56	16	19	2050	497	1645	1772	1708	564	2266	9802
5389	15024	1114	32	5389	62	25	22	2059	515	1654	1919	1717	607	2275	9841
5398	15109	1123	34	5398	56	34	28	2068	523	1663	2098	1726	630	2284	9869
5407	15221	1132	35	5407	63	43	31	2077	555	1672	2268	1735	665	2293	9906
5416	15319	1141	35	5416	59	52	28	2086	576	1681	2469	1744	688	2302	9918
5425	15426	1150	34	5425	69	61	31	2095	609	1690	2657	1753	726	2311	9943
5434	15572	1159	33	5434	59	70	27	2104	656	1699	2862	1762	760	2320	9951
5443	15737	1168	34	5443	71	79	25	2113	702	1708	3065	1771	795	2329	9980
5452	15892	1177	34	5452	64	88	28	2122	782	1717	3255	1780	841	2338	9993
5461	16037	1186	31	5461	68	97	28	2131	850	1726	3464	1789	878	2347	10019
5470	16108	1195	31	5470	73	106	28	2140	946	1735	3667	1798	941	2356	10040
5479	16112	1204	29	5479	77	115	31	2149	1028	1744	3899	1807	982	2365	10049
5488	16143	1213	29	5488	83	124	34	2158	1130	1753	4116	1816	1045	2374	10062
5497	16162	1222	28	5497	80	133	32	2167	1217	1762	4365	1825	1097	2383	10063
5506	16211	1231	28	5506	99	142	31	2176	1317	1771	4587	1834	1168	2392	10075
5515	16283	1240	30	5515	99	151	29	2185	1415	1780	4824	1843	1232	2401	10063
5524	16330	1249	35	5524	123	160	29	2194	1514	1789	5044	1852	1305	2410	10066
5533	16378	1258	33	5533	134	169	27	2203	1629	1798	5257	1861	1388	2419	10046
5542	16420	1267	30	5542	153	178	27	2212	1736	1807	5459	1870	1462	2428	10045
5551	16500	1276	31	5551	157	187	28	2221	1874	1816	5651	1879	1557	2437	10028
5560	16578	1285	29	5560	165	196	31	2230	2001	1825	5849	1888	1634	2446	10007
5569	16657	1294	31	5569	178	205	33	2239	2159	1834	6030	1897	1732	2455	9991
5578	16668	1303	31	5578	176	214	34	2248	2313	1843	6240	1906	1809	2464	9972
5587	16616	1312	33	5587	191	223	33	2257	2481	1852	6453	1915	1901	2473	9971
5596	16458	1321	35	5596	189	232	32	2266	2658	1861	6699	1924	1982	2482	9953
5605	16200	1330	33	5605	202	241	32	2275	2857	1870	6927	1933	2072	2491	9949
5614	15904	1339	36	5614	197	250	32	2284	3074	1879	7155	1942	2161	2500	9912
5623	15639	1348	29	5623	211	259	31	2293	3303	1888	7363	1951	2242	2509	9879
5632	15487	1357	32	5632	209	268	31	2302	3566	1897	7561	1960	2334	2518	9825
5641	15457	1366	33	5641	224	277	31	2311	3821	1906	7764	1969	2409	2527	9781
5650	15562	1375	40	5650	231	286	33	2320	4115	1915	7948	1978	2503	2536	9735
5659	15717	1384	53	5659	239	295	34	2329	4415	1924	8146	1987	2577	2545	9699
5668	15901	1393	62	5668	251	304	35	2338	4744	1933	8321	1996	2676	2554	9671
5677	16049	1402	82	5677	248	313	34	2347	5069	1942	8532	2005	2752	2563	9625
5686	16136	1411	87	5686	261	322	31	2356	5405	1951	8727	2014	2849	2572	9591
5695	16158	1420	109	5695	251	331	33	2365	5725	1960	8953	2023	2935	2581	9529
5704	16181	1429	114	5704	264	340	29	2374	6040	1969	9184	2032	3027	2590	9481
5713	16249	1438	130	5713	255	349	29	2383	6358	1978	9432	2041	3126	2599	9403
5722	16296	1447	135	5722	261	358	30	2392	6663	1987	9681	2050	3216	2608	9331
5731	16283	1456	147	5731	253	367	31	2401	6992	1996	9912	2059	3324	2617	9236
5740	16186	1465	150	5740	253	376	30	2410	7310	2005	10154	2068	3418	2626	9139
5749	16032	1474	153	5749	246	385	31	2419	7655	2014	10375	2077	3533	2635	9037
5758	15822	1483	163	5758	234	394	33	2428	7993	2023	10608	2086	3627	2644	8919
5767	15629	1492	158	5767	230	403	35	2437	8359	2032	10810	2095	3740	2653	8808
5776	15429	1501	169	5776	212	412	33	2446	8718	2041	11025	2104	3838	2662	8670
5785	15182	1510	158	5785	215	421	31	2455	9061	2050	11222	2113	3946	2671	8541
5794	14823	1519	168	5794	203	430	30	2464	9394	2059	11420	2122	4044	2680	8383
5803	14307	1528	162	5803	208	439	28	2473	9699	2068	11612	2131	4142	2689	8230
5812	13603	1537	163	5812	203	448	31	2482	10012	2077	11805	2140	4258	2698	8054
5821	12671	1546	164	5821	211	457	31	2491	10298	2086	12015	2149	4358	2707	7891
5830	11632	1555	166	5830	207	466	33	2500	10581	2095	12207	2158	4468	2716	7722
5839	10623	1564	172	5839	197	475	32	2509	10817	2104	12406	2167	4560	2725	7543
5848	9815	1573	171	5848	197	484	32	2518	11040	2113	12573	2176	4674	2734	7379
5857	9246	1582	186	5857	184	493	31	2527	11222	2122	12751	2185	4768	2743	7197
5866	8870	1591	181	5866	189	502	32	2536	11390	2131	12898	2194	4870	2752	7019
5875	8612	1600	204	5875	179	511	32	2545	11550	2140	13051	2203	4962	2761	6812
5884	8392	1609	208	5884	187	520	32	2554	11712	2149	13192	2212	5060	2770	6616
5893	8165	1618	232	5893	178	529	31	2563	11897	2158	13347	2221	5162	2779	6381
5902	7956	1627	245	5902	187	538	29	2572	12079	2167	13524	2230	5259	2788	6145
5911	7782	1636	264	5911	185	547	29	2581	12288	2176	13706	2239	5371	2797	5894
5920	7567	1645	283	5920	187	556	30	2590	12492	2185	13901	2248	5458	2806	5636
5929	7360	1654	300	5929	193	565	31	2599	12727	2194	14071	2257	5561	2815	5368
5938	7209	1663	324	5938	189	574	34	2608	12931	2203	14245	2266	5640	2824	5083
5947	7130	1672	336	5947	198	583	33	2617	13127	2212	14385	2275	5732	2833	4802
5956	7069	1681	367	5956	190	592	33	2626	13299	2221	14519	2284	5805	2842	4502
5965	7054	1690	377	5965	204	601	35	2635	13456	2230	14616	2293	5886	2851	4233
5974	7092	1699	409	5974	192	610	32	2644	13610	2239	14693	2302	5960	2860	3939
5983	7186	1708	419	5983	203	619	31	2653	13759	2248	14739	2311	6030	2869	3650
5992	7400	1717	448	5992	204	628	32	2662	13934	2257	14750	2320	6114	2878	3336
6001	7669	1726	485	6001	212	637	32	2671	14105	2266	14751	2329	6179	2887	3033
6010	7965	1735	522	6010	213	646	31	2680	14308	2275	14728	2338	6261	2896	2741
6019	8144	1744	571	6019	211	655	30	2689	14496	2284	14722	2347	6333	2905	2464
6028	8231	1753	608	6028	221	664	32	2698	14711	2293	14701	2356	6437	2914	2210
6037	8246	1762	667	6037	214	673	33	2707	14924	2302	14704	2365	6532	2923	1958
6046	8222	1771	713	6046	229	682	33	2716	15154	2311	14703	2374	6656	2932	1751
6055	8176	1780	785	6055	232	691	30	2725	15380	2320	14736	2383	6778	2941	1550
6064	8095	1789	849	6064	256	700	32	2734	15590	2329	14768	2392	6901	2950	1388
6073	8005	1798	931	6073	260	709	31	2743	15788	2338	14803	2401	7016	2959	1229
6082	7876	1807	1017	6082	281	718	30	2752	15961	2347	14848	2410	7123	2968	1098
6091	7746	1816	1112	6091	292	727	33	2761	16163	2356	14878	2419	7249	2977	970
6100	7591	1825	1209	6100	307	736	34	2770	16349	2365	14926	2428	7360	2986	850
6109	7457	1834	1305	6109	324	745	32	2779	16542	2374	14959	2437	7506	2995	736
6118	7306	1843	1413	6118	326	754	30	2788	16718	2383	15020	2446	7649	3004	625
6127	7177	1852	1497	6127	342	763	31	2797	16903	2392	15069	2455	7818	3013	539
6136	7053	1861	1599	6136	342	772	31	2806	17065	2401	15142	2464	7969	7	10
6145	6924	1870	1682	6145	363	781	31	2815	17226	2410	15200	2473	8129	16	19
6154	6800	1879	1780	6154	366	790	34	2824	17402	2419	15259	2482	8293	25	24
6163	6657	1888	1871	6163	379	799	33	2833	17567	2428	15319	2491	8455	34	26
6172	6525	1897	1978	6172	377	808	33	2842	17738	2437	15375	2500	8637	43	31
6181	6372	1906	2084	6181	380	817	30	2851	17868	2446	15429	2509	8803	52	32
6190	6246	1915	2196	6190	378	826	30	2860	17986	2455	15467	2518	8985	61	33
6199	6122	1924	2312	6199	363	835	30	2869	18073	2464	15513	2527	9138	70	32
6208	6027	1933	2420	6208	355	844	33	2878	18154	2473	15526	2536	9304	79	30
6217	5926	1942	2549	6217	333	853	32	2887	18217	2482	15549	2545	9458	88	28
6226	5830	1951	2663	6226	330	862	31	2896	18281	2491	15543	2554	9632	97	29
6235	5733	1960	2805	6235	308	871	30	2905	18353	2500	15541	2563	9787	106	32
6244	5621	1969	2930	6244	301	880	27	2914	18424	2509	15507	2572	9925	115	33
6253	5512	1978	3072	6253	282	889	30	2923	18504	2518	15454	2581	10046	124	33
6262	5379	1987	3206	6262	283	898	32	2932	18575	2527	15382	2590	10146	133	31
6271	5263	1996	3342	6271	269	907	31	2941	18666	2536	15282	2599	10247	142	32
6280	5127	2005	3483	6280	263	916	30	2950	18729	2545	15172	2608	10334	151	33
6289	5014	2014	3626	6289	258	925	32	2959	18799	2554	15027	2617	10438	160	32
6298	4892	2023	3795	6298	251	934	36	2968	18847	2563	14887	2626	10524	169	31
6307	4783	2032	3963	6307	252	943	36	2977	18907	2572	14719	2635	10627	178	32
6316	4670	2041	4166	6316	239	952	32	2986	18952	2581	14558	2644	10715	187	32
6325	4557	2050	4369	6325	243	961	31	2995	18988	2590	14375	2653	10814	196	32
6334	4456	2059	4606	6334	228	970	33	3004	19030	2599	14188	2662	10904	205	34
6343	4340	2068	4848	6343	237	979	30	3013	19052	2608	14005	2671	10980	214	33
6352	4240	2077	5109	6352	228	988	34	3022	19072	2617	13837	2680	11059	223	34
6361	4126	2086	5369	6361	229	997	37	3031	19060	2626	13703	2689	11123	232	32
6370	4041	2095	5627	6370	227	1006	36	3040	19067	2635	13574	2698	11204	241	31
6379	3945	2104	5888	6379	218	1015	31	3049	19047	2644	13482	2707	11265	250	30
6388	3872	2113	6120	6388	217	1024	47	3058	19021	2653	13377	2716	11342	259	29
6397	3783	2122	6355	6397	197	1033	53	3067	18963	2662	13291	2725	11396	268	29
6406	3693	2131	6568	6406	201	1042	85	3076	18896	2671	13188	2734	11463	277	32
6415	3595	2140	6803	6415	185	1051	114	3085	18813	2680	13096	2743	11515	286	34
6424	3485	2149	7024	6424	185	1060	143	3094	18713	2689	13012	2752	11570	295	32
6433	3387	2158	7268	6433	162	1069	182	3103	18613	2698	12936	2761	11628	304	33
6442	3279	2167	7506	6442	149	1078	208	3112	18494	2707	12870	2770	11685	313	32
6451	3201	2176	7743	6451	125	1087	254	3121	18385	2716	12802	2779	11758	322	35
6460	3115	2185	7972	6460	103	1096	278	3130	18251	2725	12746	2788	11807	331	35
6469	3056	2194	8178	6469	87	1105	330	3139	18129	2734	12660	2797	11871	340	30
6478	2984	2203	8383	6478	72	1114	356	3148	17984	2743	12576	2806	11902	349	31
6487	2920	2212	8555	6487	61	1123	394	3157	17833	2752	12467	2815	11943	358	29
6496	2850	2221	8731	6496	54	1132	424	3166	17674	2761	12374	2824	11968	367	30
6505	2774	2230	8879	6505	47	1141	457	3175	17516	2770	12265	2833	12000	376	31
6514	2709	2239	9037	6514	41	1150	475	3184	17358	2779	12157	2842	12026	385	36
6523	2634	2248	9181	6523	51	1159	489	3193	17194	2788	12046	2851	12056	394	37
6532	2576	2257	9340	6532	46	1168	510	3202	17037	2797	11926	2860	12094	403	36
6541	2503	2266	9503	6541	52	1177	517	3211	16851	2806	11817	2869	12108	412	33
6550	2456	2275	9675	6550	60	1186	549	3220	16683	2815	11691	2878	12125	421	34
6559	2400	2284	9859	6559	67	1195	556	3229	16492	2824	11581	2887	12109	430	34
6568	2363	2293	10022	6568	80	1204	581	3238	16308	2833	11447	2896	12102	439	32
6577	2313	2302	10190	6577	81	1213	589	3247	16106	2842	11318	2905	12068	448	33
6586	2257	2311	10329	6586	106	1222	606	3256	15905	2851	11163	2914	12047	457	28
6595	2202	2320	10482	6595	110	1231	620	3265	15693	2860	11009	2923	12008	466	30
6604	2137	2329	10619	6604	137	1240	638	3274	15458	2869	10843	2932	11965	475	32
6613	2085	2338	10788	6613	145	1249	665	3283	15230	2878	10672	2941	11916	484	36
6622	2015	2347	10950	6622	162	1258	682	3292	14976	2887	10494	2950	11838	493	32
6631	1963	2356	11123	6631	173	1267	720	3301	14724	2896	10297	2959	11756	502	33
6640	1891	2365	11298	6640	188	1276	738	3310	14430	2905	10117	2968	11640	511	31
6649	1827	2374	11459	6649	201	1285	783	3319	14125	2914	9918	2977	11521	520	31
6658	1727	2383	11627	6658	209	1294	805	3328	13779	2923	9727	2986	11364	529	31
6667	1617	2392	11770	6667	232	1303	845	3337	13421	2932	9508	2995	11219	538	32
6676	1484	2401	11918	6676	226	1312	883	3346	13038	2941	9284	3004	11060	547	33
6685	1333	2410	12044	6685	243	1321	922	3355	12634	2950	9034	3013	10901	556	30
6694	1190	2419	12205	6694	242	1330	971	3364	12223	2959	8775	3022	10727	565	32
6703	1047	2428	12361	6703	252	1339	1015	3373	11782	2968	8491	3031	10528	574	34
6712	943	2437	12529	6712	252	1348	1089	3382	11339	2977	8182	3040	10327	583	34
6721	839	2446	12701	6721	261	1357	1155	3391	10866	2986	7877	3049	10093	592	34
6730	775	2455	12880	6730	261	1366	1255	3400	10410	2995	7526	3058	9872	601	31
6739	699	2464	13082	6739	254	1375	1353	3409	9933	3004	7182	3067	9628	610	29
6748	657	2473	13286	6748	259	1384	1493	3418	9478	3013	6785	3076	9411	619	31
6757	609	2482	13538	6757	250	1393	1619	3427	9024	3022	6377	3085	9194	628	30
6766	573	2491	13793	6766	267	1402	1768	3436	8578	3031	5912	3094	9016	637	28
6775	545	2500	14072	6775	261	1411	1919	3445	8137	3040	5420	3103	8833	646	30
6784	505	2509	14324	6784	281	1420	2081	3454	7700	3049	4884	3112	8663	655	30
7	9	2518	14570	6793	276	1429	2272	3463	7289	3058	4322	3121	8509	664	34
16	17	2527	14787	6802	280	1438	2460	3472	6876	3067	3756	3130	8356	673	34
25	20	2536	14989	6811	288	1447	2666	3481	6502	3076	3191	3139	8222	682	34
34	23	2545	15178	6820	293	1456	2873	3490	6128	3085	2687	3148	8072	691	34
43	25	2554	15340	6829	303	1465	3117	3499	5790	3094	2228	3157	7946	700	32
52	27	2563	15489	6838	307	1474	3368	3508	5456	3103	1853	3166	7801	709	31
61	27	2572	15590	6847	326	1483	3650	3517	5147	3112	1521	3175	7669	718	33
70	29	2581	15691	6856	320	1492	3927	3526	4852	3121	1261	3184	7521	727	34
79	29	2590	15733	6865	338	1501	4202	3535	4564	3130	1028	3193	7373	736	33
88	28	2599	15814	6874	329	1510	4465	3544	4287	3139	834	3202	7208	745	32
97	28	2608	15871	6883	339	1519	4710	3553	4012	3148	677	3211	7015	754	30
106	29	2617	15939	6892	336	1528	4965	3562	3761	3157	537	3220	6804	763	31
115	31	2626	16019	6901	340	1537	5202	3571	3493	7	10	3229	6566	772	32
124	33	2635	16094	6910	350	1546	5475	3580	3252	16	17	3238	6330	781	31
133	31	2644	16173	6919	356	1555	5759	3589	3005	25	20	3247	6048	790	30
142	30	2653	16243	6928	368	1564	6084	3598	2797	34	26	3256	5759	799	28
151	30	2662	16325	6937	368	1573	6396	3607	2602	43	25	3265	5427	808	28
160	27	2671	16376	6946	388	1582	6699	3616	2424	52	27	3274	5094	817	30
169	28	2680	16433	6955	387	1591	6955	3625	2262	61	27	3283	4735	826	34
178	30	2689	16460	6964	406	1600	7176	3634	2106	70	28	3292	4360	835	32
187	32	2698	16513	6973	412	1609	7388	3643	1970	79	27	3301	3983	844	34
196	31	2707	16569	6982	426	1618	7592	3652	1816	88	31	3310	3584	853	34
205	32	2716	16625	6991	437	1627	7830	3661	1689	97	27	3319	3202	862	35
214	30	2725	16683	7000	442	1636	8075	3670	1544	106	30	3328	2801	871	35
223	29	2734	16726	7009	452	1645	8354	3679	1423	115	30	3337	2421	880	35
232	29	2743	16768	7018	452	1654	8617	3688	1284	124	31	3346	2037	889	32
241	28	2752	16773	7027	476	1663	8879	3697	1161	133	32	3355	1684	898	30
250	27	2761	16790	7036	482	1672	9106	3706	1043	142	30	3364	1343	907	32
259	29	2770	16780	7045	506	1681	9321	3715	921	151	29	3373	1049	916	33
268	33	2779	16779	7054	514	1690	9536	3724	822	160	28	3382	827	925	35
277	36	2788	16756	7063	539	1699	9748	3733	706	169	30	3391	691	934	32
286	36	2797	16732	7072	552	1708	9983	3742	614	178	33	3400	590	943	34
295	35	2806	16697	7081	570	1717	10208	3751	508	187	32	3409	496	952	34
304	34	2815	16649	7090	590	1726	10446	7	13	196	31	7	9	961	35
313	33	2824	16597	7099	601	1735	10657	16	19	205	30	16	20	970	32
322	34	2833	16514	7108	623	1744	10891	25	24	214	31	25	25	979	32
331	31	2842	16445	7117	627	1753	11113	34	27	223	29	34	26	988	33
340	30	2851	16358	7126	651	1762	11343	43	27	232	32	43	30	997	34
349	31	2860	16285	7135	654	1771	11571	52	27	241	30	52	29	1006	33
358	32	2869	16194	7144	675	1780	11797	61	28	250	29	61	31	1015	32
367	33	2878	16108	7153	674	1789	12023	70	29	259	30	70	34	1024	33
376	33	2887	16004	7162	679	1798	12222	79	32	268	34	79	32	1033	33
385	31	2896	15891	7171	683	1807	12429	88	32	277	32	88	32	1042	33
394	30	2905	15772	7180	688	1816	12609	97	31	286	29	97	33	1051	33
403	28	2914	15641	7189	706	1825	12801	106	31	295	29	106	37	1060	32
412	25	2923	15525	7198	717	1834	12970	115	29	304	30	115	37	1069	30
421	25	2932	15392	7207	739	1843	13145	124	29	313	28	124	34	1078	36
430	28	2941	15287	7216	738	1852	13300	133	33	322	28	133	31	1087	33
439	29	2950	15171	7225	758	1861	13461	142	31	331	33	142	29	1096	51
448	31	2959	15082	7234	773	1870	13639	151	33	340	31	151	27	1105	50
457	30	2968	14985	7243	807	1879	13823	160	31	349	32	160	29	1114	66
466	29	2977	14899	7252	823	1888	14033	169	36	358	33	169	32	1123	62
475	28	2986	14811	7261	830	1897	14228	178	35	367	34	178	31	1132	79
484	28	2995	14707	7270	839	1906	14446	187	35	376	35	187	35	1141	85
493	30	3004	14611	7279	835	1915	14641	196	33	385	33	196	31	1150	89
502	31	3013	14514	7288	836	1924	14838	205	35	394	30	205	29	1159	99
511	34	3022	14446	7297	818	1933	14990	214	34	403	30	214	30	1168	108
520	35	3031	14358	7306	823	1942	15125	223	35	412	30	223	32	1177	127
529	36	3040	14287	7315	808	1951	15240	232	34	421	31	232	29	1186	124
538	35	3049	14193	7324	811	1960	15341	241	33	430	32	241	33	1195	140
547	35	3058	14109	7333	799	1969	15395	250	33	439	29	250	35	1204	139
556	32	3067	14007	7342	802	1978	15396	259	33	448	32	259	33	1213	153
565	32	3076	13904	7351	805	1987	15443	268	33	457	32	268	34	1222	152
574	31	3085	13811	7360	806	1996	15357	277	36	466	31	277	33	1231	163
583	33	3094	13711	7369	822	2005	15113	286	35	475	31	286	35	1240	173
592	32	3103	13642	7378	819	2014	14801	295	32	484	29	295	33	1249	173
601	32	3112	13555	7387	836	2023	14506	304	30	493	25	304	36	1258	182
610	34	3121	13480	7396	832	2032	14373	313	28	502	29	313	35	1267	184
619	33	3130	13377	7405	849	2041	14481	322	32	511	32	322	33	1276	200
628	35	3139	13281	7414	843	2050	14787	331	33	520	33	331	32	1285	193
637	34	3148	13160	7423	854	2059	15130	340	34	529	32	340	29	1294	207
646	34	3157	13038	7432	849	2068	15420	349	32	538	31	349	28	1303	208
655	33	3166	12920	7441	844	2077	15564	358	31	547	31	358	29	1312	219
664	31	3175	12806	7450	842	2086	15557	367	34	556	32	367	35	1321	217
673	28	3184	12711	7459	820	2095	15483	376	35	565	35	376	34	1330	225
682	27	3193	12594	7468	820	2104	15499	385	36	574	36	385	35	1339	239
691	29	3202	12477	7477	798	2113	15650	394	34	583	34	394	32	1348	241
700	29	3211	12319	7486	798	2122	15926	403	32	592	33	403	33	1357	262
709	31	3220	12163	7495	786	2131	16162	412	30	601	32	412	33	1366	263
718	30	3229	11974	7504	797	2140	16328	421	30	610	34	421	33	1375	283
727	31	3238	11786	7513	797	2149	16502	430	34	619	35	430	33	1384	289
736	30	3247	11586	7522	812	2158	16639	439	34	628	35	439	32	1393	314
745	28	3256	11380	7531	827	2167	16769	448	33	637	32	448	36	1402	328
754	28	3265	11142	7540	840	2176	16957	457	35	646	31	457	36	1411	336
763	30	3274	10858	7549	861	2185	17233	466	34	655	30	466	38	1420	346
772	27	3283	10547	7558	868	2194	17428	475	33	664	33	475	34	1429	354
781	32	3292	10182	7567	894	2203	17571	484	33	673	34	484	35	1438	368
790	36	3301	9805	7576	896	2212	17584	493	34	682	33	493	34	1447	373
799	35	3310	9389	7585	918	2221	17566	502	31	691	33	502	36	1456	397
808	36	3319	8979	7594	921	2230	17606	511	33	700	31	511	35	1465	402
817	34	3328	8563	7603	938	2239	17605	520	33	709	34	520	35	1474	425
826	35	3337	8172	7612	935	2248	17499	529	35	718	36	529	35	1483	432
835	35	3346	7810	7621	932	2257	17266	538	34	727	35	538	32	1492	450
844	30	3355	7481	7630	933	2266	17026	547	35	736	32	547	34	1501	465
853	32	3364	7176	7639	926	2275	16833	556	35	745	35	556	31	1510	481
862	31	3373	6860	7648	936	2284	16765	565	34	754	33	565	33	1519	497
871	31	3382	6569	7657	929	2293	16831	574	33	763	34	574	32	1528	511
880	33	3391	6257	7666	948	2302	16959	583	30	772	33	583	35	1537	537
889	35	3400	5952	7675	950	2311	17023	592	31	781	32	592	34	1546	550
898	36	3409	5618	7684	976	2320	17025	601	29	790	32	601	32	1555	586
907	35	3418	5301	7693	985	2329	16984	610	30	799	31	610	33	1564	604
916	31	3427	4981	7702	1010	2338	16849	619	33	808	32	619	30	1573	644
925	31	3436	4669	7711	1034	2347	16679	628	33	817	37	628	30	1582	676
934	31	3445	4364	7720	1065	2356	16561	637	32	826	34	637	31	1591	719
943	31	3454	4067	7729	1106	2365	16520	646	35	835	32	646	37	1600	766
952	31	3463	3793	7738	1136	2374	16537	655	33	844	30	655	34	1609	816
961	29	3472	3504	7747	1183	2383	16588	664	33	853	38	664	34	1618	879
970	31	3481	3249	7756	1217	2392	16588	673	33	862	54	673	32	1627	941
979	31	3490	2985	7765	1272	2401	16541	682	31	871	59	682	32	1636	1025
988	31	3499	2760	7774	1321	2410	16453	691	33	880	89	691	30	1645	1093
997	29	3508	2536	7783	1384	2419	16329	700	30	889	101	700	33	1654	1193
1006	30	3517	2341	7792	1442	2428	16199	709	33	898	129	709	37	1663	1283
1015	28	3526	2169	7801	1504	2437	16027	718	34	907	142	718	33	1672	1396
1024	30	3535	2005	7810	1573	2446	15860	727	34	916	172	727	36	1681	1512
1033	32	3544	1863	7819	1634	2455	15658	736	33	925	187	736	33	1690	1631
1042	31	3553	1718	7828	1710	2464	15453	745	31	934	199	745	33	1699	1765
1051	34	3562	1601	7837	1767	2473	15219	754	29	943	218	754	33	1708	1892
1060	32	3571	1476	7846	1844	2482	14979	763	33	952	226	763	35	1717	2038
1069	32	3580	1369	7855	1905	2491	14722	772	36	961	243	772	33	1726	2170
1078	31	3589	1252	7864	1989	2500	14441	781	32	970	239	781	33	1735	2329
1087	31	3598	1157	7873	2067	2509	14156	790	32	979	254	790	37	1744	2473
1096	29	3607	1059	7882	2151	2518	13852	799	33	988	243	799	34	1753	2644
1105	30	3616	978	7891	2235	2527	13575	808	34	997	251	808	36	1762	2810
1114	31	3625	905	7900	2316	2536	13291	817	36	1006	249	817	36	1771	2986
1123	34	3634	828	7909	2405	2545	13038	826	34	1015	257	826	40	1780	3167
1132	33	3643	768	7918	2478	2554	12775	835	33	1024	262	835	37	1789	3341
1141	34	3652	685	7927	2562	2563	12533	844	30	1033	267	844	37	1798	3520
1150	33	3661	625	7936	2628	2572	12286	853	30	1042	280	853	35	1807	3684
1159	31	3670	543	7945	2712	2581	12036	862	31	1051	275	862	32	1816	3865
1168	31	7	8	7954	2788	2590	11782	871	33	1060	291	871	31	1825	4019
1177	31	16	17	7963	2879	2599	11515	880	31	1069	291	880	30	1834	4187
1186	32	25	26	7972	2967	2608	11253	889	30	1078	307	889	31	1843	4329
1195	33	34	27	7981	3059	2617	10975	898	29	1087	308	898	32	1852	4478
1204	33	43	30	7990	3159	2626	10712	907	32	1096	314	907	34	1861	4621
1213	33	52	31	7999	3247	2635	10415	916	31	1105	318	916	33	1870	4775
1222	33	61	30	8008	3359	2644	10114	925	31	1114	326	925	33	1879	4949
1231	33	70	32	8017	3455	2653	9779	934	31	1123	338	934	31	1888	5123
1240	32	79	34	8026	3576	2662	9438	943	30	1132	341	943	34	1897	5321
1249	32	88	36	8035	3686	2671	9084	952	31	1141	360	952	34	1906	5506
1258	31	97	35	8044	3815	2680	8739	961	30	1150	357	961	33	1915	5717
1267	33	106	35	8053	3931	2689	8435	970	31	1159	384	970	33	1924	5898
1276	33	115	32	8062	4062	2698	8142	979	31	1168	393	979	29	1933	6090
1285	30	124	32	8071	4203	2707	7883	988	41	1177	421	988	30	1942	6261
1294	32	133	29	8080	4344	2716	7608	997	32	1186	448	997	46	1951	6429
1303	33	142	29	8089	4501	2725	7361	1006	52	1195	484	1006	41	1960	6586
1312	34	151	33	8098	4651	2734	7092	1015	64	1204	528	1015	64	1969	6730
1321	35	160	33	8107	4830	2743	6837	1024	76	1213	566	1024	75	1978	6888
1330	37	169	32	8116	4997	2752	6574	1033	96	1222	624	1033	93	1987	7038
1339	36	178	31	8125	5185	2761	6313	1042	117	1231	674	1042	108	1996	7216
1348	33	187	35	8134	5353	2770	6061	1051	152	1240	755	1051	137	2005	7381
1357	33	196	36	8143	5533	2779	5802	1060	171	1249	826	1060	177	2014	7562
1366	34	205	33	8152	5708	2788	5562	1069	215	1258	930	1069	203	2023	7722
1375	33	214	33	8161	5894	2797	5313	1078	242	1267	1026	1078	255	2032	7887
1384	32	223	33	8170	6092	2806	5084	1087	282	1276	1150	1087	284	2041	8036
1393	33	232	31	8179	6292	2815	4844	1096	303	1285	1271	1096	322	2050	8184
1402	32	241	29	8188	6520	2824	4630	1105	333	1294	1399	1105	343	2059	8332
1411	32	250	33	8197	6732	2833	4415	1114	355	1303	1541	1114	372	2068	8470
1420	29	259	35	8206	6966	2842	4219	1123	368	1312	1674	1123	396	2077	8630
1429	30	268	35	8215	7175	2851	4025	1132	387	1321	1829	1132	417	2086	8787
1438	30	277	34	8224	7387	2860	3832	1141	388	1330	1974	1141	438	2095	8982
1447	31	286	31	8233	7575	2869	3651	1150	398	1339	2145	1150	455	2104	9167
1456	30	295	32	8242	7759	2878	3458	1159	390	1348	2309	1159	482	2113	9364
1465	30	304	30	8251	7931	2887	3288	1168	404	1357	2506	1168	493	2122	9537
1474	30	313	29	8260	8090	2896	3107	1177	393	1366	2707	1177	529	2131	9704
1483	32	322	30	8269	8259	2905	2950	1186	409	1375	2913	1186	547	2140	9847
1492	33	331	34	8278	8407	2914	2778	1195	414	1384	3126	1195	595	2149	9968
1501	30	340	34	8287	8569	2923	2614	1204	425	1393	3331	1204	631	2158	10090
1510	30	349	31	8296	8706	2932	2439	1213	447	1402	3552	1213	686	2167	10203
1519	30	358	31	8305	8856	2941	2279	1222	460	1411	3756	1222	738	2176	10354
1528	27	367	33	8314	8985	2950	2139	1231	492	1420	3980	1231	789	2185	10497
1537	43	376	34	8323	9127	2959	2013	1240	510	1429	4187	1240	855	2194	10664
1546	37	385	31	8332	9267	2968	1916	1249	555	1438	4424	1249	905	2203	10818
1555	50	394	31	8341	9409	2977	1813	1258	585	1447	4654	1258	983	2212	10973
1564	54	403	28	8350	9553	2986	1735	1267	643	1456	4904	1267	1050	2221	11096
1573	64	412	26	8359	9684	2995	1640	1276	695	1465	5158	1276	1144	2230	11193
1582	77	421	28	8368	9832	3004	1566	1285	758	1474	5412	1285	1225	2239	11270
1591	78	430	32	8377	9952	3013	1472	1294	831	1483	5669	1294	1321	2248	11323
1600	101	439	34	8386	10088	3022	1382	1303	916	1492	5908	1303	1415	2257	11378
1609	100	448	34	8395	10198	3031	1291	1312	1017	1501	6153	1312	1513	2266	11407
1618	119	457	34	8404	10312	3040	1197	1321	1109	1510	6367	1321	1614	2275	11456
1627	117	466	33	8413	10404	3049	1121	1330	1217	1519	6587	1330	1703	2284	11491
1636	129	475	32	8422	10501	3058	1040	1339	1302	1528	6795	1339	1811	2293	11537
1645	131	484	32	8431	10601	3067	983	1348	1410	1537	7020	1348	1896	2302	11562
1654	141	493	34	8440	10694	3076	913	1357	1498	1546	7243	1357	1999	2311	11591
1663	143	502	34	8449	10797	3085	866	1366	1603	1555	7466	1366	2078	2320	11606
1672	140	511	34	8458	10885	3094	795	1375	1695	1564	7691	1375	2176	2329	11610
1681	149	520	33	8467	10992	3103	737	1384	1791	1573	7913	1384	2257	2338	11622
1690	143	529	32	8476	11085	3112	668	1393	1898	1582	8134	1393	2341	2347	11613
1699	158	538	34	8485	11202	3121	603	1402	1994	1591	8338	1402	2420	2356	11609
1708	150	547	33	8494	11304	3130	544	1411	2119	1600	8568	1411	2494	2365	11575
1717	166	556	30	8503	11417	7	9	1420	2240	1609	8779	1420	2582	2374	11553
1726	163	565	30	8512	11523	16	19	1429	2390	1618	9011	1429	2655	2383	11502
1735	179	574	29	8521	11629	25	24	1438	2533	1627	9216	1438	2740	2392	11453
1744	184	583	31	8530	11727	34	28	1447	2699	1636	9413	1447	2804	2401	11393
1753	184	592	30	8539	11812	43	29	1456	2859	1645	9590	1456	2891	2410	11327
1762	191	601	31	8548	11917	52	29	1465	3042	1654	9769	1465	2957	2419	11262
1771	193	610	36	8557	12026	61	31	1474	3229	1663	9959	1474	3044	2428	11194
1780	203	619	36	8566	12170	70	34	1483	3417	1672	10141	1483	3125	2437	11137
1789	195	628	34	8575	12317	79	33	1492	3626	1681	10345	1492	3209	2446	11062
1798	202	637	34	8584	12491	88	31	1501	3820	1690	10525	1501	3302	2455	11006
1807	199	646	33	8593	12654	97	30	1510	4033	1699	10718	1510	3391	2464	10927
1816	212	655	33	8602	12816	106	28	1519	4220	1708	10896	1519	3497	2473	10853
1825	210	664	34	8611	12963	115	29	1528	4427	1717	11096	1528	3581	2482	10765
1834	212	673	33	8620	13096	124	31	1537	4614	1726	11278	1537	3692	2491	10680
1843	210	682	30	8629	13241	133	31	1546	4827	1735	11457	1546	3794	2500	10583
1852	215	691	32	8638	13381	142	34	1555	5026	1744	11625	1555	3914	2509	10473
1861	227	700	34	8647	13545	151	35	1564	5225	1753	11778	1564	4028	2518	10362
1870	219	709	34	8656	13689	160	33	1573	5415	1762	11939	1573	4161	2527	10225
1879	234	718	33	8665	13837	169	35	1582	5597	1771	12086	1582	4295	2536	10095
1888	227	727	32	8674	13955	178	33	1591	5789	1780	12250	1591	4427	2545	9932
1897	243	736	32	8683	14085	187	32	1600	5962	1789	12391	1600	4576	2554	9779
1906	233	745	32	8692	14209	196	32	1609	6164	1798	12542	1609	4718	2563	9598
1915	238	754	33	8701	14341	205	32	1618	6342	1807	12682	1618	4886	2572	9415
1924	241	763	33	8710	14494	214	32	1627	6531	1816	12833	1627	5035	2581	9209
1933	245	772	34	8719	14636	223	29	1636	6704	1825	12990	1636	5204	2590	8986
1942	254	781	32	8728	14795	232	31	1645	6884	1834	13163	1645	5357	2599	8755
1951	252	790	32	8737	14927	241	34	1654	7061	1843	13361	1654	5525	2608	8504
1960	277	799	32	8746	15065	250	32	1663	7228	1852	13565	1663	5685	2617	8263
1969	277	808	33	8755	15183	259	33	1672	7408	1861	13805	1672	5851	2626	8006
1978	294	817	34	8764	15319	268	31	1681	7572	1870	14039	1681	6028	2635	7770
1987	294	826	33	8773	15446	277	30	1690	7763	1879	14301	1690	6205	2644	7530
1996	321	835	32	8782	15566	286	33	1699	7948	1888	14553	1699	6388	2653	7327
2005	331	844	29	8791	15682	295	33	1708	8163	1897	14804	1708	6546	2662	7122
2014	344	853	29	8800	15799	304	32	1717	8369	1906	15029	1717	6713	2671	6930
2023	358	862	30	8809	15942	313	30	1726	8588	1915	15240	1726	6852	2680	6748
2032	363	871	31	8818	16087	322	30	1735	8794	1924	15436	1735	7002	2689	6570
2041	378	880	41	8827	16260	331	32	1744	8988	1933	15624	1744	7135	2698	6412
2050	376	889	42	8836	16419	340	34	1753	9171	1942	15838	1753	7282	2707	6248
2059	402	898	61	8845	16593	349	31	1762	9329	1951	16044	1762	7435	2716	6111
2068	406	907	71	8854	16735	358	30	1771	9499	1960	16275	1771	7585	2725	5962
2077	438	916	96	8863	16871	367	31	1780	9658	1969	16470	1780	7737	2734	5844
2086	448	925	116	8872	16983	376	28	1789	9852	1978	16673	1789	7869	2743	5719
2095	478	934	139	8881	17076	385	31	1798	10036	1987	16841	1798	8020	2752	5605
2104	506	943	172	8890	17181	394	31	1807	10238	1996	16988	1807	8152	2761	5493
2113	539	952	193	8899	17292	403	33	1816	10424	2005	17091	1816	8309	2770	5382
2122	577	961	222	8908	17445	412	34	1825	10605	2014	17175	1825	8471	2779	5281
2131	609	970	233	8917	17602	421	35	1834	10766	2023	17254	1834	8647	2788	5169
2140	660	979	264	8926	17782	430	32	1843	10906	2032	17304	1843	8809	2797	5069
2149	694	988	267	8935	17929	439	32	1852	11045	2041	17370	1852	8966	2806	4950
2158	754	997	283	8944	18070	448	30	1861	11167	2050	17414	1861	9121	2815	4844
2167	800	1006	292	8953	18197	457	32	1870	11307	2059	17468	1870	9269	2824	4724
2176	861	1015	299	8962	18332	466	31	1879	11428	2068	17491	1879	9431	2833	4618
2185	918	1024	305	8971	18469	475	32	1888	11572	2077	17512	1888	9568	2842	4496
2194	978	1033	306	8980	18600	484	32	1897	11703	2086	17499	1897	9709	2851	4374
2203	1042	1042	316	8989	18757	493	30	1906	11845	2095	17493	1906	9811	2860	4243
2212	1107	1051	308	8998	18925	502	30	1915	11966	2104	17505	1915	9910	2869	4093
2221	1192	1060	324	9007	19125	511	32	1924	12090	2113	17509	1924	9987	2878	3944
2230	1263	1069	322	9016	19299	520	34	1933	12223	2122	17523	1933	10078	2887	3773
2239	1360	1078	337	9025	19473	529	34	1942	12362	2131	17523	1942	10173	2896	3610
2248	1448	1087	342	9034	19603	538	33	1951	12530	2140	17544	1951	10275	2905	3417
2257	1557	1096	358	9043	19723	547	32	1960	12694	2149	17538	1960	10396	2914	3240
2266	1660	1105	377	9052	19838	556	31	1969	12885	2158	17536	1969	10507	2923	3045
2275	1788	1114	395	9061	19967	565	30	1978	13064	2167	17520	1978	10636	2932	2871
2284	1922	1123	429	9070	20127	574	33	1987	13264	2176	17520	1987	10734	2941	2698
2293	2067	1132	456	9079	20285	583	33	1996	13446	2185	17498	1996	10835	2950	2532
2302	2233	1141	505	9088	20461	592	33	2005	13627	2194	17449	2005	10905	2959	2380
2311	2396	1150	532	9097	20611	601	32	2014	13780	2203	17406	2014	10974	2968	2214
2320	2580	1159	591	9106	20765	610	34	2023	13926	2212	17357	2023	11022	2977	2062
2329	2744	1168	636	9115	20885	619	34	2032	14073	2221	17332	2032	11070	2986	1892
2338	2919	1177	695	9124	21009	628	36	2041	14194	2230	17270	2041	11122	2995	1743
2347	3069	1186	757	9133	21120	637	35	2050	14319	2239	17233	2050	11155	3004	1583
2356	3239	1195	828	9142	21190	646	32	2059	14404	2248	17189	2059	11191	3013	1447
2365	3401	1204	915	9151	21085	655	30	2068	14505	2257	17152	2068	11197	3022	1318
2374	3571	1213	1001	9160	20882	664	30	2077	14588	2266	17082	2077	11218	3031	1208
2383	3753	1222	1104	9169	20622	673	30	2086	14687	2275	16993	2086	11213	3040	1107
2392	3934	1231	1200	9178	20306	682	31	2095	14767	2284	16901	2095	11209	3049	1014
2401	4136	1240	1325	9187	20002	691	33	2104	14828	2293	16808	2104	11183	3058	934
2410	4315	1249	1441	9196	19742	700	33	2113	14871	2302	16729	2113	11158	3067	843
2419	4508	1258	1583	9205	19593	709	32	2122	14881	2311	16627	2122	11124	3076	778
2428	4663	1267	1714	9214	19521	718	33	2131	14894	2320	16540	2131	11078	3085	691
2437	4824	1276	1849	9223	19482	727	35	2140	14895	2329	16423	2140	11039	3094	625
2446	4960	1285	1982	9232	19438	736	32	2149	14927	2338	16302	2149	10993	3103	543
2455	5103	1294	2115	9241	19332	745	33	2158	14960	2347	16125	2158	10982	7	10
2464	5246	1303	2264	9250	19108	754	33	2167	15017	2356	15920	2167	10965	16	24
2473	5394	1312	2420	9259	18855	763	33	2176	15062	2365	15692	2176	10979	25	26
2482	5558	1321	2612	9268	18640	772	31	2185	15116	2374	15436	2185	10975	34	24
2491	5704	1330	2787	9277	18507	781	34	2194	15153	2383	15166	2194	10985	43	29
2500	5849	1339	2987	9286	18543	790	34	2203	15172	2392	14863	2203	10986	52	30
2509	5971	1348	3175	9295	18754	799	34	2212	15192	2401	14567	2212	10990	61	31
2518	6104	1357	3387	9304	19051	808	32	2221	15200	2410	14238	2221	11006	70	32
2527	6216	1366	3592	9313	19322	817	31	2230	15222	2419	13923	2230	11021	79	32
2536	6347	1375	3809	9322	19505	826	31	2239	15221	2428	13574	2239	11066	88	30
2545	6483	1384	4039	9331	19597	835	31	2248	15240	2437	13227	2248	11093	97	28
2554	6661	1393	4260	9340	19619	844	31	2257	15239	2446	12856	2257	11139	106	31
2563	6880	1402	4491	9349	19644	853	32	2266	15247	2455	12474	2266	11159	115	32
2572	7114	1411	4703	9358	19649	862	32	2275	15253	2464	12090	2275	11192	124	32
2581	7365	1420	4937	9367	19671	871	32	2284	15257	2473	11677	2284	11204	133	30
2590	7593	1429	5152	9376	19726	880	33	2293	15256	2482	11276	2293	11229	142	33
2599	7835	1438	5377	9385	19908	889	32	2302	15236	2491	10852	2302	11255	151	33
2608	8052	1447	5586	9394	20147	898	34	2311	15219	2500	10443	2311	11275	160	32
2617	8277	1456	5806	9403	20396	907	33	2320	15172	2509	10017	2320	11314	169	33
2626	8478	1465	6028	9412	20622	916	30	2329	15136	2518	9618	2329	11339	178	30
2635	8698	1474	6246	9421	20797	925	28	2338	15066	2527	9216	2338	11383	187	29
2644	8924	1483	6475	9430	20920	934	27	2347	15003	2536	8843	2347	11407	196	29
2653	9165	1492	6683	9439	21012	943	29	2356	14915	2545	8484	2356	11439	205	33
2662	9432	1501	6906	9448	21124	952	31	2365	14822	2554	8134	2365	11434	214	32
2671	9692	1510	7100	9457	21244	961	31	2374	14702	2563	7801	2374	11428	223	31
2680	9967	1519	7316	9466	21376	970	33	2383	14566	2572	7468	2383	11413	232	30
2689	10209	1528	7519	9475	21434	979	31	2392	14428	2581	7173	2392	11391	241	29
2698	10453	1537	7745	9484	21425	988	33	2401	14266	2590	6871	2401	11368	250	28
2707	10653	1546	7962	9493	21421	997	31	2410	14124	2599	6590	2410	11329	259	30
2716	10842	1555	8193	9502	21499	1006	30	2419	13964	2608	6305	2419	11301	268	33
2725	11001	1564	8429	9511	21565	1015	31	2428	13825	2617	6030	2428	11243	277	31
2734	11160	1573	8655	9520	21583	1024	30	2437	13662	2626	5746	2437	11190	286	31
2743	11317	1582	8892	9529	21581	1033	29	2446	13502	2635	5453	2446	11107	295	33
2752	11468	1591	9104	9538	21538	1042	30	2455	13319	2644	5166	2455	11027	304	38
2761	11629	1600	9336	9547	21488	1051	33	2464	13140	2653	4867	2464	10930	313	37
2770	11753	1609	9550	9556	21396	1060	35	2473	12965	2662	4597	2473	10834	322	35
2779	11865	1618	9779	9565	21236	1069	33	2482	12790	2671	4325	2482	10737	331	32
2788	11937	1627	9994	9574	20969	1078	33	2491	12640	2680	4079	2491	10627	340	31
2797	12010	1636	10220	9583	20621	1087	36	2500	12486	2689	3818	2500	10512	349	31
2806	12067	1645	10441	9592	20219	1096	38	2509	12365	2698	3576	2509	10360	358	34
2815	12156	1654	10650	9601	19818	1105	47	2518	12227	2707	3318	2518	10216	367	34
2824	12275	1663	10858	9610	19474	1114	40	2527	12107	2716	3066	2527	10031	376	30
2833	12410	1672	11037	9619	19199	1123	55	2536	11971	2725	2816	2536	9838	385	31
2842	12563	1681	11236	9628	19056	1132	52	2545	11838	2734	2571	2545	9603	394	31
2851	12717	1690	11416	9637	19021	1141	67	2554	11696	2743	2344	2554	9367	403	30
2860	12897	1699	11606	9646	19100	1150	65	2563	11547	2752	2127	2563	9120	412	31
2869	13037	1708	11774	9655	19194	1159	75	2572	11409	2761	1937	2572	8861	421	29
2878	13169	1717	11964	9664	19248	1168	77	2581	11256	2770	1749	2581	8585	430	29
2887	13268	1726	12155	9673	19212	1177	81	2590	11112	2779	1593	2590	8265	439	31
2896	13420	1735	12348	9682	19071	1186	95	2599	10939	2788	1423	2599	7912	448	34
2905	13599	1744	12556	9691	18871	1195	102	2608	10777	2797	1277	2608	7484	457	34
2914	13787	1753	12757	9700	18675	1204	120	2617	10589	2806	1134	2617	7030	466	31
2923	13976	1762	12958	9709	18500	1213	119	2626	10413	2815	995	2626	6509	475	32
2932	14160	1771	13127	9718	18336	1222	142	2635	10239	2824	871	2635	5967	484	36
2941	14351	1780	13303	9727	18224	1231	147	2644	10078	2833	741	2644	5385	493	34
2950	14503	1789	13448	9736	18109	1240	164	2653	9916	2842	630	2653	4798	502	34
2959	14637	1798	13599	9745	17999	1249	166	2662	9741	2851	512	2662	4233	511	35
2968	14712	1807	13736	9754	17882	1258	177	2671	9571	7	12	2671	3698	520	35
2977	14801	1816	13876	9763	17826	1267	183	2680	9373	16	20	2680	3218	529	35
2986	14886	1825	14004	9772	17852	1276	185	2689	9177	25	21	2689	2764	538	32
2995	15001	1834	14124	9781	17930	1285	199	2698	8946	34	24	2698	2376	547	32
3004	15117	1843	14251	9790	18013	1294	198	2707	8719	43	28	2707	2021	556	31
3013	15230	1852	14357	9799	18051	1303	213	2716	8466	52	31	2716	1734	565	33
3022	15353	1861	14477	9808	18079	1312	214	2725	8219	61	29	2725	1472	574	34
3031	15455	1870	14565	9817	18063	1321	241	2734	7964	70	29	2734	1260	583	35
3040	15551	1879	14663	9826	17999	1330	242	2743	7693	79	28	2743	1087	592	35
3049	15590	1888	14739	9835	17836	1339	256	2752	7414	88	29	2752	945	602	37
3058	15606	1897	14818	9844	17678	1348	273	2761	7112	97	33	2761	831	610	34
3067	15571	1906	14888	9853	17612	1357	291	2770	6827	106	34	2770	725	619	33
3076	15527	1915	14972	9862	17635	1366	319	2779	6516	115	33	2779	642	628	32
3085	15471	1924	15072	9871	17630	1375	334	2788	6228	124	33	2788	552	637	29
3094	15422	1933	15169	9880	17591	1384	365	2797	5929	133	33	2797	489	646	33
3103	15383	1942	15265	9889	17553	1393	380	2806	5654	142	34	7	13	655	32
3112	15345	1951	15323	9898	17483	1402	414	2815	5376	151	34	16	17	664	36
3121	15323	1960	15379	9907	17423	1411	427	2824	5093	160	33	25	21	673	36
3130	15279	1969	15399	9916	17337	1420	458	2833	4810	169	32	34	27	682	35
3139	15249	1978	15422	9925	17258	1429	472	2842	4507	178	31	43	29	691	35
3148	15186	1987	15429	9934	17148	1438	501	2851	4216	187	30	52	27	700	33
3157	15132	1996	15438	9943	17034	1447	532	2860	3909	196	31	61	28	709	33
3166	15067	2005	15447	9952	16903	1456	568	2869	3622	205	33	70	29	718	33
3175	15014	2014	15460	9961	16753	1465	613	2878	3334	214	34	79	29	727	35
3184	14944	2023	15498	9970	16611	1474	638	2887	3076	223	32	88	29	736	37
3193	14872	2032	15528	9979	16452	1483	688	2896	2809	232	28	97	28	745	36
3202	14808	2041	15588	9988	16294	1492	717	2905	2566	241	31	106	31	754	34
3211	14713	2050	15635	9997	16092	1501	770	2914	2325	250	29	115	30	763	38
3220	14598	2059	15706	10006	15878	1510	813	2923	2097	259	29	124	32	772	38
3229	14427	2068	15769	10015	15622	1519	871	2932	1895	268	30	133	33	781	35
3238	14259	2077	15849	10024	15363	1528	928	2941	1687	277	33	142	30	790	33
3247	14072	2086	15922	10033	15091	1537	986	2950	1511	286	34	151	31	799	33
3256	13904	2095	15991	10042	14828	1546	1048	2959	1321	295	32	160	31	808	30
3265	13731	2104	16058	10051	14590	1555	1098	2968	1166	304	31	169	29	817	32
3274	13557	2113	16116	10060	14359	1564	1190	2977	1007	313	31	178	27	826	33
3283	13386	2122	16186	10069	14149	1573	1259	2986	877	322	31	187	29	835	31
3292	13187	2131	16241	10078	13923	1582	1343	2995	753	331	31	196	30	844	33
3301	12987	2140	16304	10087	13700	1591	1409	3004	653	340	32	205	33	853	32
3310	12762	2149	16331	10096	13433	1600	1495	3013	561	349	34	214	34	862	35
3319	12559	2158	16370	10105	13174	1609	1573	7	14	358	34	223	33	871	32
3328	12341	2167	16399	10114	12901	1618	1662	16	18	367	31	232	35	880	31
3337	12147	2176	16444	10123	12644	1627	1751	25	20	376	29	241	32	889	32
3346	11945	2185	16502	10132	12397	1636	1836	34	20	385	31	250	32	898	32
3355	11759	2194	16584	10141	12156	1645	1943	43	22	394	30	259	31	907	29
3364	11564	2203	16681	10150	11932	1654	2054	52	25	403	31	268	28	916	38
3373	11364	2212	16752	10159	11696	1663	2188	61	28	412	33	277	30	925	31
3382	11175	2221	16818	10168	11472	1672	2315	70	33	421	30	286	31	934	45
3391	10971	2230	16848	10177	11219	1681	2470	79	32	430	29	295	31	943	40
3400	10796	2239	16882	10186	10978	1690	2621	88	33	439	29	304	30	952	54
3409	10620	2248	16885	10195	10712	1699	2790	97	31	448	32	313	32	961	61
3418	10483	2257	16884	10204	10453	1708	2958	106	30	457	28	322	34	970	71
3427	10347	2266	16874	10213	10187	1717	3142	115	32	466	29	331	32	979	81
3436	10232	2275	16872	10222	9930	1726	3336	124	31	475	31	340	31	988	91
3445	10106	2284	16885	10231	9687	1735	3523	133	32	484	33	349	32	997	113
3454	9983	2293	16890	10240	9442	1744	3729	142	34	493	31	358	30	1006	116
3463	9867	2302	16909	10249	9208	1753	3919	151	34	502	32	367	31	1015	147
3472	9745	2311	16915	10258	8947	1762	4128	160	33	511	32	376	30	1024	165
3481	9651	2320	16960	10267	8700	1771	4329	169	34	520	29	385	32	1033	204
3490	9547	2329	16991	10276	8433	1780	4556	178	37	529	27	394	34	1042	229
3499	9469	2338	17022	10285	8183	1789	4776	187	37	538	26	403	34	1051	272
3508	9367	2347	17016	10294	7934	1798	5009	196	33	547	27	412	33	1060	317
3517	9275	2356	17010	10303	7711	1807	5240	205	31	556	32	421	31	1069	366
3526	9156	2365	16998	10312	7498	1816	5464	214	33	565	33	430	31	1078	426
3535	9037	2374	16979	10321	7293	1825	5699	223	31	574	32	439	31	1087	477
3544	8891	2383	16970	10330	7112	1834	5921	232	30	583	33	448	30	1096	549
3553	8731	2392	16968	10339	6927	1843	6157	241	30	592	31	457	28	1105	600
3562	8562	2401	17000	10348	6771	1852	6373	250	30	601	31	466	29	1114	671
3571	8368	2410	17014	10357	6606	1861	6604	259	31	610	30	475	29	1123	732
3580	8182	2419	17031	10366	6475	1870	6818	268	31	619	31	484	30	1132	813
3589	7950	2428	17016	10375	6347	1879	7036	277	31	628	31	493	31	1141	886
3598	7715	2437	17009	10384	6234	1888	7239	286	33	637	31	502	32	1150	969
3607	7443	2446	16981	10393	6113	1897	7432	295	31	646	29	511	29	1159	1046
3616	7162	2455	16950	10402	5994	1906	7622	304	32	655	28	520	32	1168	1120
3625	6842	2464	16913	10411	5876	1915	7801	313	32	664	30	529	31	1177	1208
3634	6495	2473	16868	10420	5742	1924	7997	322	28	673	31	538	31	1186	1275
3643	6131	2482	16855	10429	5622	1933	8181	331	30	682	32	547	30	1195	1361
3652	5740	2491	16841	10438	5480	1942	8381	340	29	691	32	556	29	1204	1430
3661	5345	2500	16845	10447	5349	1951	8575	349	32	700	29	565	33	1213	1516
3670	4920	2509	16820	10456	5199	1960	8790	358	35	709	27	574	35	1222	1590
3679	4507	2518	16802	10465	5069	1969	8990	367	33	718	27	583	34	1231	1679
3688	4100	2527	16756	10474	4925	1978	9192	376	29	727	30	592	33	1240	1766
3697	3751	2536	16703	10483	4789	1987	9385	385	29	736	33	601	34	1249	1852
3706	3426	2545	16641	10492	4656	1996	9567	394	28	745	34	610	36	1258	1949
3715	3148	2554	16569	10501	4519	2005	9752	403	29	754	30	619	35	1267	2038
3724	2893	2563	16507	10510	4392	2014	9921	412	32	763	29	628	33	1276	2143
3733	2659	2572	16438	10519	4252	2023	10114	421	35	772	31	637	32	1285	2241
3742	2453	2581	16392	10528	4128	2032	10296	430	37	781	32	646	33	1294	2366
3751	2244	2590	16314	10537	3991	2041	10510	439	34	790	31	655	32	1303	2476
3760	2062	2599	16239	10546	3870	2050	10718	448	34	799	31	664	30	1312	2609
3769	1871	2608	16131	10555	3741	2059	10948	457	35	808	30	673	30	1321	2734
3778	1709	2617	16020	10564	3632	2068	11171	466	31	817	28	682	32	1330	2868
3787	1543	2626	15895	10573	3525	2077	11392	475	31	826	29	691	32	1339	3007
3796	1411	2635	15774	10582	3422	2086	11601	484	33	835	31	700	31	1348	3136
3805	1286	2644	15663	10591	3338	2095	11784	493	31	844	33	709	32	1357	3274
3814	1183	2653	15543	10600	3249	2104	11955	502	30	853	34	718	29	1366	3396
3823	1090	2662	15441	10609	3168	2113	12089	511	29	862	31	727	30	1375	3533
3832	993	2671	15325	10618	3071	2122	12228	520	29	871	28	736	30	1384	3646
3841	912	2680	15220	10627	2991	2131	12339	529	32	880	27	745	30	1393	3778
3850	815	2689	15093	10636	2891	2140	12463	538	34	889	28	754	31	1402	3895
3859	736	2698	14983	10645	2815	2149	12573	547	34	898	30	763	34	1411	4017
3868	638	2707	14857	10654	2743	2158	12686	556	35	907	32	772	34	1420	4130
3877	566	2716	14738	10663	2678	2167	12801	565	33	916	32	781	33	1429	4236
3886	489	2725	14636	10672	2620	2176	12910	574	33	925	31	790	33	1438	4335
7	10	2734	14544	10681	2556	2185	13024	583	33	934	28	799	32	1447	4411
16	22	2743	14457	10690	2496	2194	13121	592	32	943	37	808	31	1456	4494
25	23	2752	14349	10699	2407	2203	13237	601	34	952	39	817	31	1465	4553
34	25	2761	14249	10708	2328	2212	13331	610	36	961	47	826	31	1474	4637
43	26	2770	14109	10717	2224	2221	13442	619	36	970	57	835	32	1483	4708
52	27	2779	13966	10726	2129	2230	13542	628	34	979	58	844	34	1492	4807
61	31	2788	13785	10735	2029	2239	13660	637	33	988	81	853	34	1501	4902
70	30	2797	13610	10744	1941	2248	13776	646	28	997	83	862	34	1510	5002
79	28	2806	13433	10753	1861	2257	13885	655	32	1006	109	871	30	1519	5106
88	27	2815	13248	10762	1786	2266	13998	664	31	1015	121	880	31	1528	5202
97	26	2824	13059	10771	1716	2275	14101	673	32	1024	146	889	31	1537	5308
106	25	2833	12845	10780	1629	2284	14217	682	32	1033	152	898	30	1546	5402
115	27	2842	12628	10789	1554	2293	14305	691	29	1042	168	907	29	1555	5530
124	31	2851	12363	10798	1459	2302	14416	700	31	1051	182	916	28	1564	5653
133	32	2860	12083	10807	1390	2311	14510	709	30	1060	183	925	33	1573	5804
142	31	2869	11742	10816	1312	2320	14628	718	33	1069	195	934	33	1582	5941
151	31	2878	11389	10825	1263	2329	14742	727	34	1078	188	943	32	1591	6083
160	31	2887	11016	10834	1210	2338	14875	736	31	1087	197	952	34	1600	6224
169	30	2896	10644	10843	1183	2347	15011	745	31	1096	190	961	33	1609	6375
178	30	2905	10278	10852	1166	2356	15123	754	30	1105	207	970	33	1618	6543
187	31	2914	9897	10861	1139	2365	15228	763	27	1114	201	979	34	1627	6716
196	30	2923	9517	10870	1123	2374	15308	772	30	1123	208	988	34	1636	6921
205	33	2932	9120	10879	1084	2383	15397	781	31	1132	208	997	33	1645	7108
214	31	2941	8724	10888	1062	2392	15471	790	32	1141	214	1006	35	1654	7293
223	30	2950	8300	10897	1021	2401	15573	799	36	1150	225	1015	37	1663	7435
232	31	2959	7889	10906	996	2410	15666	808	33	1159	231	1024	35	1672	7566
241	33	2968	7464	10915	958	2419	15777	817	31	1168	256	1033	34	1681	7659
250	31	2977	7054	10924	933	2428	15876	826	33	1177	268	1042	36	1690	7751
259	31	2986	6652	10933	900	2437	15962	835	32	1186	299	1051	34	1699	7843
268	30	2995	6259	10942	863	2446	16037	844	32	1195	319	1060	34	1708	7926
277	31	3004	5900	10951	829	2455	16079	853	34	1204	367	1069	32	1717	8016
286	33	3013	5560	10960	774	2464	16119	862	33	1213	411	1078	33	1726	8089
295	32	3022	5266	10969	733	2473	16137	871	33	1222	473	1087	33	1735	8178
304	34	3031	4974	10978	672	2482	16172	880	32	1231	544	1096	32	1744	8241
313	32	3040	4705	10987	630	2491	16182	889	29	1240	619	1105	30	1753	8321
322	32	3049	4432	10996	573	2500	16204	898	30	1249	707	1114	30	1762	8379
331	33	3058	4185	11005	533	2509	16201	907	31	1258	794	1123	32	1771	8434
340	31	3067	3942	7	16	2518	16195	916	30	1267	892	1132	30	1780	8476
349	29	3076	3723	16	24	2527	16200	925	30	1276	977	1141	28	1789	8520
358	31	3085	3522	25	28	2536	16211	934	29	1285	1086	1150	31	1798	8577
367	35	3094	3334	34	29	2545	16237	943	29	1294	1177	1159	30	1807	8632
376	33	3103	3164	43	31	2554	16258	952	31	1303	1277	1168	32	1816	8721
385	30	3112	2985	52	30	2563	16306	961	32	1312	1361	1177	31	1825	8810
394	31	3121	2831	61	29	2572	16334	970	33	1321	1438	1186	31	1834	8930
403	33	3130	2654	70	30	2581	16361	979	33	1330	1511	1195	33	1843	9011
412	32	3139	2501	79	30	2590	16359	988	32	1339	1565	1204	34	1852	9082
421	33	3148	2330	88	33	2599	16367	997	32	1348	1630	1213	34	1861	9124
430	32	3157	2167	97	32	2608	16369	1006	31	1357	1681	1222	35	1870	9160
439	29	3166	2003	106	36	2617	16369	1015	32	1366	1757	1231	33	1879	9203
448	30	3175	1847	115	33	2626	16366	1024	31	1375	1828	1240	31	1888	9244
457	29	3184	1712	124	32	2635	16348	1033	32	1384	1926	1249	31	1897	9307
466	30	3193	1587	133	33	2644	16331	1042	31	1393	2026	1258	31	1906	9365
475	31	3202	1477	142	33	2653	16286	1051	28	1402	2147	1267	32	1915	9449
484	33	3211	1348	151	33	2662	16252	1060	30	1411	2265	1276	34	1924	9519
493	34	3220	1238	160	31	2671	16206	1069	36	1420	2386	1285	45	1933	9607
502	33	3229	1108	169	31	2680	16179	1078	30	1429	2525	1294	37	1942	9674
511	30	3238	991	178	29	2689	16134	1087	35	1438	2655	1303	51	1951	9745
520	29	3247	865	187	30	2698	16096	1096	31	1447	2800	1312	49	1960	9809
529	28	3256	743	196	31	2707	16061	1105	35	1456	2932	1321	65	1969	9867
538	29	3265	632	205	36	2716	16027	1114	38	1465	3094	1330	78	1978	9929
547	30	3274	525	214	36	2725	15995	1123	39	1474	3235	1339	85	1987	9976
556	30	7	9	223	35	2734	15944	1132	53	1483	3388	1348	94	1996	10041
565	30	16	21	232	32	2743	15907	1141	51	1492	3520	1357	101	2005	10087
574	31	25	23	241	31	2752	15842	1150	67	1501	3654	1366	122	2014	10156
583	30	34	26	250	30	2761	15795	1159	67	1510	3788	1375	121	2023	10202
592	28	43	27	259	31	2770	15743	1168	84	1519	3920	1384	137	2032	10257
601	31	52	28	268	34	2779	15704	1177	78	1528	4065	1393	136	2041	10290
610	29	61	32	277	32	2788	15642	1186	86	1537	4211	1402	152	2050	10322
619	30	70	31	286	32	2797	15571	1195	91	1546	4383	1411	149	2059	10347
628	32	79	31	295	30	2806	15502	1204	91	1555	4541	1420	154	2068	10353
637	34	88	33	304	34	2815	15407	1213	97	1564	4720	1429	163	2077	10362
646	33	97	31	313	35	2824	15311	1222	97	1573	4889	1438	165	2086	10349
655	33	106	31	322	34	2833	15185	1231	112	1582	5066	1447	179	2095	10350
664	33	115	32	331	32	2842	15073	1240	106	1591	5242	1456	183	2104	10324
673	33	124	32	340	33	2851	14939	1249	120	1600	5418	1465	209	2113	10309
682	33	133	32	349	33	2860	14819	1258	117	1609	5607	1474	215	2122	10269
691	32	142	31	358	33	2869	14677	1267	131	1618	5780	1483	239	2131	10233
700	36	151	29	367	37	2878	14531	1276	132	1627	5962	1492	249	2140	10180
709	32	160	30	376	37	2887	14386	1285	142	1636	6115	1501	274	2149	10118
718	31	169	29	385	39	2896	14234	1294	150	1645	6286	1510	292	2158	10051
727	32	178	28	394	36	2905	14094	1303	150	1654	6432	1519	304	2167	9963
736	33	187	31	403	34	2914	13932	1312	166	1663	6593	1528	326	2176	9883
745	37	196	31	412	34	2923	13788	1321	168	1672	6733	1537	341	2185	9785
754	37	205	29	421	32	2932	13615	1330	192	1681	6872	1546	366	2194	9705
763	38	214	30	430	33	2941	13449	1339	201	1690	7011	1555	373	2203	9609
772	39	223	34	439	33	2950	13261	1348	233	1699	7132	1564	403	2212	9519
781	35	232	33	448	33	2959	13077	1357	248	1708	7275	1573	421	2221	9413
790	36	241	33	457	31	2968	12883	1366	275	1717	7413	1582	451	2230	9298
799	32	250	33	466	30	2977	12680	1375	301	1726	7571	1591	470	2239	9175
808	32	259	33	475	29	2986	12470	1384	324	1735	7721	1600	497	2248	9043
817	35	268	30	484	31	2995	12231	1393	362	1744	7885	1609	526	2257	8916
826	36	277	33	493	32	3004	11997	1402	388	1753	8045	1618	549	2266	8769
835	36	286	33	502	34	3013	11731	1411	434	1762	8220	1627	587	2275	8633
844	36	295	32	511	32	3022	11483	1420	472	1771	8397	1636	613	2284	8477
853	33	304	32	520	33	3031	11223	1429	529	1780	8569	1645	661	2293	8342
862	32	313	36	529	34	3040	10967	1438	579	1789	8740	1654	689	2302	8189
871	32	322	37	538	31	3049	10677	1447	647	1798	8882	1663	746	2311	8042
880	30	331	35	547	31	3058	10369	1456	708	1807	9035	1672	787	2320	7887
889	31	340	32	556	32	3067	10033	1465	783	1816	9156	1681	839	2329	7730
898	31	349	32	565	37	3076	9663	1474	862	1825	9309	1690	885	2338	7577
907	34	358	29	574	35	3085	9295	1483	938	1834	9458	1699	938	2347	7394
916	33	367	31	583	34	3094	8903	1492	1036	1843	9635	1708	995	2356	7217
925	32	376	31	592	30	3103	8528	1501	1134	1852	9805	1717	1042	2365	7019
934	32	385	31	601	31	3112	8139	1510	1272	1861	9979	1726	1111	2374	6843
943	33	394	31	610	30	3121	7786	1519	1403	1870	10152	1735	1156	2383	6637
952	31	403	32	619	31	3130	7437	1528	1548	1879	10304	1744	1220	2392	6440
961	31	412	34	628	34	3139	7114	1537	1675	1888	10459	1753	1274	2401	6221
970	29	421	36	637	32	3148	6801	1546	1811	1897	10588	1762	1344	2410	5995
979	29	430	36	646	30	3157	6493	1555	1948	1906	10740	1771	1412	2419	5765
988	31	439	33	655	28	3166	6188	1564	2075	1915	10884	1780	1487	2428	5510
997	31	448	33	664	31	3175	5867	1573	2212	1924	11070	1789	1562	2437	5247
1006	34	457	30	673	33	3184	5559	1582	2345	1933	11260	1798	1642	2446	4960
1015	35	466	32	682	30	3193	5229	1591	2486	1942	11467	1807	1732	2455	4700
1024	35	475	32	691	30	3202	4927	1600	2617	1951	11674	1816	1808	2464	4435
1033	33	484	33	700	30	3211	4622	1609	2774	1960	11872	1825	1912	2473	4201
1042	32	493	30	709	29	3220	4355	1618	2908	1969	12061	1834	1997	2482	3949
1051	29	502	29	718	27	3229	4095	1627	3051	1978	12215	1843	2100	2491	3710
1060	32	511	30	727	28	3238	3859	1636	3182	1987	12366	1852	2185	2500	3454
1069	31	520	30	736	31	3247	3654	1645	3316	1996	12477	1861	2289	2509	3206
1078	32	529	30	745	34	3256	3454	1654	3443	2005	12597	1870	2388	2518	2964
1087	33	538	29	754	33	3265	3270	1663	3562	2014	12691	1879	2489	2527	2715
1096	33	547	30	763	33	3274	3074	1672	3688	2023	12792	1888	2582	2536	2485
1105	32	556	28	772	33	3283	2903	1681	3795	2032	12892	1897	2666	2545	2248
1114	33	565	27	781	33	3292	2718	1690	3918	2041	13003	1906	2760	2554	2042
1123	30	574	27	790	32	3301	2562	1699	4017	2050	13111	1915	2831	2563	1846
1132	39	583	30	799	30	3310	2397	1708	4146	2059	13202	1924	2914	2572	1691
1141	43	592	34	808	32	3319	2251	1717	4260	2068	13313	1933	2966	2581	1542
1150	50	601	34	817	32	3328	2105	1726	4395	2077	13389	1942	3033	2590	1415
1159	64	610	31	826	35	3337	1967	1735	4529	2086	13491	1951	3081	2599	1294
1168	68	619	28	835	33	3346	1845	1744	4664	2095	13563	1960	3124	2608	1179
1177	86	628	27	844	33	3355	1715	1753	4818	2104	13634	1969	3166	2617	1087
1186	90	637	29	853	31	3364	1600	1762	4956	2113	13677	1978	3195	2626	991
1195	112	646	32	862	31	3373	1474	1771	5098	2122	13716	1987	3228	2635	917
1204	114	655	31	871	30	3382	1368	1780	5207	2131	13735	1996	3235	2644	830
1213	136	664	31	880	31	3391	1254	1789	5330	2140	13739	2005	3255	2653	778
1222	147	673	30	889	30	3400	1167	1798	5426	2149	13745	2014	3254	2662	721
1231	160	682	28	898	30	3409	1070	1807	5544	2158	13730	2023	3260	2671	683
1240	169	691	29	907	29	3418	984	1816	5652	2167	13721	2032	3241	2680	651
1249	176	700	29	916	27	3427	903	1825	5764	2176	13681	2041	3220	2689	625
1258	192	709	30	925	30	3436	815	1834	5886	2185	13653	2050	3177	2698	592
1267	192	718	29	934	28	3445	746	1843	6000	2194	13608	2059	3121	2707	546
1276	211	727	29	943	31	3454	669	1852	6115	2203	13581	2068	3061	2716	504
1285	210	736	29	952	31	3463	611	1861	6213	2212	13550	2077	2979	7	9
1294	230	745	30	961	31	3472	538	1870	6327	2221	13533	2086	2900	16	16
1303	237	754	34	970	29	7	11	1879	6422	2230	13526	2095	2784	25	22
1312	254	763	35	979	29	16	19	1888	6537	2239	13514	2104	2668	34	23
1321	266	772	35	988	32	25	22	1897	6639	2248	13520	2113	2520	43	23
1330	288	781	33	997	35	34	27	1906	6757	2257	13520	2122	2378	52	26
1339	317	790	36	1006	34	43	30	1915	6877	2266	13545	2131	2212	61	25
1348	338	799	35	1015	34	52	33	1924	6989	2275	13551	2140	2053	70	27
1357	378	808	32	1024	31	61	31	1933	7108	2284	13575	2149	1893	79	29
1366	403	817	31	1033	28	70	30	1942	7217	2293	13596	2158	1735	88	32
1375	448	826	29	1042	31	79	31	1951	7341	2302	13642	2167	1597	97	33
1384	485	835	28	1051	31	88	29	1960	7446	2311	13706	2176	1446	106	33
1393	544	844	32	1060	30	97	30	1969	7585	2320	13800	2185	1324	115	31
1402	587	853	34	1069	30	106	29	1978	7725	2329	13955	2194	1193	124	31
1411	644	862	32	1078	31	115	31	1987	7889	2338	14144	2203	1088	133	29
1420	705	871	31	1087	30	124	30	1996	8039	2347	14372	2212	978	142	31
1429	762	880	31	1096	28	133	30	2005	8179	2356	14575	2221	893	151	30
1438	836	889	31	1105	29	142	32	2014	8315	2365	14779	2230	805	160	28
1447	903	898	27	1114	30	151	33	2023	8441	2374	14944	2239	726	169	32
1456	1005	907	30	1123	31	160	29	2032	8583	2383	15108	2248	668	178	33
1465	1101	916	30	1132	32	169	31	2041	8705	2392	15240	2257	606	187	36
1474	1226	925	30	1141	34	178	32	2050	8846	2401	15361	2266	571	196	34
1483	1348	934	33	1150	32	187	31	2059	8969	2410	15485	2275	518	205	35
1492	1484	943	33	1159	32	196	31	2068	9108	2419	15587	2284	492	214	32
1501	1613	952	30	1168	31	205	35	2077	9239	2428	15694	2293	458	223	34
1510	1739	961	29	1177	28	214	39	2086	9386	2437	15754	2302	443	232	34
1519	1873	970	28	1186	30	223	36	2095	9532	2446	15792	2311	415	241	33
1528	1990	979	28	1195	34	232	34	2104	9686	2455	15766	2320	397	250	32
1537	2126	988	29	1204	35	241	32	2113	9862	2464	15710	2329	371	259	29
1546	2245	997	31	1213	34	250	33	2122	10034	2473	15597	2338	330	268	32
1555	2392	1006	35	1222	33	259	31	2131	10206	2482	15462	2347	292	277	33
1564	2518	1015	34	1231	32	268	34	2140	10335	2491	15318	2356	237	286	32
1573	2671	1024	36	1240	33	277	33	2149	10463	2500	15174	2365	205	295	31
1582	2822	1033	32	1249	32	286	32	2158	10553	2509	15062	2374	158	304	32
1591	2990	1042	41	1258	33	295	31	2167	10648	2518	14935	2383	143	313	32
1600	3167	1051	36	1267	34	304	30	2176	10730	2527	14809	2392	119	322	31
1609	3357	1060	46	1276	32	313	32	2185	10823	2536	14649	2401	112	331	31
1618	3572	1069	52	1285	32	322	34	2194	10929	2545	14503	2410	107	340	31
1627	3772	1078	50	1294	30	331	34	2203	11048	2554	14328	2419	109	349	31
1636	3989	1087	63	1303	29	340	32	2212	11197	2563	14150	2428	127	358	31
1645	4168	1096	58	1312	31	349	29	2221	11331	2572	13953	2437	143	367	34
1654	4347	1105	75	1321	32	358	29	2230	11481	2581	13760	2446	168	376	33
1663	4503	1114	74	1330	33	367	29	2239	11598	2590	13579	2455	175	385	33
1672	4674	1123	92	1339	32	376	29	2248	11721	2599	13386	2464	208	394	33
1681	4846	1132	89	1348	32	385	30	2257	11814	2608	13188	2473	224	403	31
1690	5024	1141	105	1357	31	394	34	2266	11909	2617	12940	2482	251	412	33
1699	5222	1150	113	1366	33	403	36	2275	11993	2626	12679	2491	264	421	31
1708	5429	1159	118	1375	37	412	34	2284	12079	2635	12357	2500	276	430	32
1717	5663	1168	131	1384	36	421	32	2293	12170	2644	12027	2509	287	439	32
1726	5888	1177	132	1393	36	430	31	2302	12244	2653	11671	2518	281	448	36
1735	6138	1186	150	1402	35	439	32	2311	12332	2662	11331	2527	288	457	36
1744	6375	1195	150	1411	33	448	32	2320	12394	2671	10985	2536	279	466	38
1753	6636	1204	171	1420	34	457	31	2329	12457	2680	10627	2545	290	475	35
1762	6886	1213	170	1429	30	466	31	2338	12485	2689	10265	2554	277	484	32
1771	7138	1222	187	1438	41	475	31	2347	12518	2698	9877	2563	285	493	31
1780	7389	1231	194	1447	34	484	31	2356	12531	2707	9500	2572	281	502	33
1789	7621	1240	205	1456	48	493	30	2365	12540	2716	9098	2581	297	511	36
1798	7854	1249	211	1465	43	502	32	2374	12551	2725	8716	2590	315	520	33
1807	8064	1258	215	1474	48	511	35	2383	12555	2734	8324	2599	336	529	35
1816	8289	1267	225	1483	43	520	36	2392	12559	2743	7944	2608	367	538	32
1825	8488	1276	216	1492	48	529	33	2401	12537	2752	7565	2617	390	547	32
1834	8715	1285	232	1501	50	538	33	2410	12532	2761	7177	2626	417	556	33
1843	8943	1294	226	1510	46	547	29	2419	12502	2770	6778	2635	443	565	36
1852	9200	1303	245	1519	60	556	26	2428	12494	2779	6347	2644	476	574	33
1861	9468	1312	265	1528	52	565	26	2437	12476	2788	5905	2653	501	583	33
1870	9740	1321	295	1537	65	574	28	2446	12469	2797	5455	2662	553	592	33
1879	10017	1330	323	1546	62	583	29	2455	12463	2806	5075	2671	565	601	30
1888	10282	1339	355	1555	75	592	29	2464	12450	2815	4697	2680	587	610	31
1897	10547	1348	392	1564	67	601	30	2473	12437	2824	4365	2689	616	619	32
1906	10777	1357	424	1573	77	610	28	2482	12386	2833	4044	2698	641	628	35
1915	11015	1366	476	1582	77	619	28	2491	12336	2842	3756	2707	681	637	34
1924	11232	1375	513	1591	79	628	29	2500	12251	2851	3478	2716	706	646	33
1933	11476	1384	573	1600	87	637	32	2509	12181	2860	3205	2725	748	655	33
1942	11727	1393	614	1609	90	646	31	2518	12090	2869	2950	2734	761	664	32
1951	11985	1402	683	1618	102	655	32	2527	12014	2878	2681	2743	785	673	28
1960	12241	1411	739	1627	99	664	30	2536	11925	2887	2435	2752	787	682	30
1969	12487	1420	804	1636	117	673	31	2545	11830	2896	2179	2761	790	691	29
1978	12735	1429	870	1645	112	682	34	2554	11727	2905	1978	2770	792	700	30
1987	12953	1438	926	1654	126	691	35	2563	11605	2914	1778	2779	785	709	33
1996	13185	1447	996	1663	140	700	34	2572	11485	2923	1619	2788	785	718	33
2005	13403	1456	1052	1672	160	709	34	2581	11335	2932	1459	2797	780	727	35
2014	13658	1465	1136	1681	178	718	33	2590	11187	2941	1325	2806	788	736	33
2023	13912	1474	1200	1690	187	727	30	2599	11011	2950	1194	2815	781	745	33
2032	14178	1483	1290	1699	211	736	30	2608	10853	2959	1056	2824	803	754	31
2041	14426	1492	1369	1708	225	745	30	2617	10674	2968	934	2833	812	763	33
2050	14657	1501	1465	1717	258	754	32	2626	10496	2977	801	2842	850	772	33
2059	14865	1510	1564	1726	269	763	31	2635	10306	2986	688	2851	872	781	31
2068	15036	1519	1679	1735	306	772	30	2644	10105	2995	564	2860	904	790	29
2077	15203	1528	1806	1744	327	781	31	2653	9908	7	7	2869	942	799	29
2086	15321	1537	1932	1753	361	790	31	2662	9690	16	16	2878	968	808	35
2095	15416	1546	2070	1762	393	799	29	2671	9481	25	20	2887	1015	817	36
2104	15465	1555	2189	1771	431	808	31	2680	9248	34	24	2896	1041	826	37
2113	15522	1564	2322	1780	477	817	34	2689	9037	43	24	2905	1092	835	34
2122	15544	1573	2438	1789	515	826	34	2698	8816	52	25	2914	1126	844	33
2131	15584	1582	2578	1798	571	835	36	2707	8624	61	29	2923	1193	853	33
2140	15643	1591	2705	1807	614	844	34	2716	8436	70	33	2932	1243	862	34
2149	15731	1600	2853	1816	680	853	34	2725	8251	79	33	2941	1306	871	35
2158	15855	1609	3006	1825	724	862	32	2734	8069	88	33	2950	1365	880	31
2167	15982	1618	3161	1834	797	871	33	2743	7881	97	33	2959	1420	889	32
2176	16144	1627	3349	1843	856	880	34	2752	7710	106	32	2968	1485	898	33
2185	16296	1636	3531	1852	934	889	33	2761	7532	115	30	2977	1540	907	39
2194	16467	1645	3727	1861	1012	898	35	2770	7381	124	28	2986	1619	916	34
2203	16621	1654	3915	1870	1101	907	36	2779	7221	133	28	2995	1686	925	33
2212	16767	1663	4126	1879	1213	916	33	2788	7079	142	31	3004	1775	934	32
2221	16882	1672	4330	1888	1330	925	33	2797	6916	151	32	3013	1849	943	33
2230	16972	1681	4553	1897	1481	934	34	2806	6749	160	39	3022	1948	952	36
2239	17062	1690	4779	1906	1620	943	36	2815	6571	169	33	3031	2036	961	33
2248	17138	1699	5012	1915	1782	952	36	2824	6389	178	42	3040	2133	970	35
2257	17211	1708	5254	1924	1929	961	34	2833	6221	187	42	3049	2243	979	33
2266	17250	1717	5478	1933	2094	970	33	2842	6053	196	53	3058	2360	988	27
2275	17298	1726	5708	1942	2256	979	32	2851	5904	205	50	3067	2496	997	35
2284	17240	1735	5905	1951	2424	988	33	2860	5738	214	52	3076	2621	1006	30
2293	17099	1744	6109	1960	2605	997	34	2869	5585	223	58	3085	2777	1015	49
2302	16976	1753	6296	1969	2773	1006	33	2878	5403	232	53	3094	2916	1024	56
2311	16969	1762	6505	1978	2958	1015	35	2887	5228	241	60	3103	3076	1033	65
2320	17065	1771	6704	1987	3127	1024	35	2896	5035	250	55	3112	3226	1042	78
2329	17177	1780	6902	1996	3316	1033	32	2905	4847	259	71	3121	3388	1051	82
2338	17270	1789	7099	2005	3487	1042	29	2914	4666	268	60	3130	3551	1060	98
2347	17330	1798	7308	2014	3681	1051	33	2923	4483	277	72	3139	3708	1069	96
2356	17390	1807	7535	2023	3871	1060	31	2932	4322	286	74	3148	3873	1078	116
2365	17409	1816	7753	2032	4078	1069	30	2941	4159	295	83	3157	4022	1087	119
2374	17374	1825	7989	2041	4295	1078	31	2950	4025	304	89	3166	4189	1096	138
2383	17194	1834	8195	2050	4511	1087	29	2959	3881	313	95	3175	4338	1105	141
2392	17048	1843	8402	2059	4752	1096	31	2968	3753	322	106	3184	4505	1114	159
2401	17042	1852	8576	2068	4997	1105	30	2977	3610	331	104	3193	4658	1123	174
2410	17099	1861	8750	2077	5271	1114	36	2986	3481	340	121	3202	4827	1132	188
2419	17136	1870	8905	2086	5525	1123	58	2995	3345	349	121	3211	4992	1141	212
2428	17134	1879	9055	2095	5798	1132	64	3004	3209	358	142	3220	5162	1150	227
2437	17107	1888	9210	2104	6045	1141	84	3013	3081	367	148	3229	5332	1159	254
2446	17042	1897	9367	2113	6300	1150	98	3022	2947	376	166	3238	5491	1168	261
2455	16988	1906	9555	2122	6546	1159	112	3031	2841	385	172	3247	5664	1177	296
2464	16922	1915	9740	2131	6788	1168	125	3040	2727	394	179	3256	5825	1186	312
2473	16875	1924	9953	2140	7027	1177	134	3049	2635	403	191	3265	6013	1195	341
2482	16817	1933	10144	2149	7251	1186	155	3058	2531	412	196	3274	6184	1204	366
2491	16776	1942	10352	2158	7485	1195	156	3067	2445	421	214	3283	6371	1213	401
2500	16757	1951	10536	2167	7690	1204	175	3076	2346	430	213	3292	6536	1222	428
2509	16738	1960	10721	2176	7918	1213	179	3085	2261	439	237	3301	6707	1231	449
2518	16718	1969	10908	2185	8120	1222	193	3094	2173	448	237	3310	6876	1240	487
2527	16660	1978	11108	2194	8336	1231	195	3103	2078	457	256	3319	7039	1249	509
2536	16602	1987	11335	2203	8541	1240	216	3112	1992	466	265	3328	7213	1258	552
2545	16501	1996	11555	2212	8745	1249	225	3121	1896	475	285	3337	7371	1267	581
2554	16389	2005	11799	2221	8943	1258	232	3130	1822	484	297	3346	7552	1276	628
2563	16245	2014	12017	2230	9125	1267	246	3139	1738	493	316	3355	7710	1285	656
2572	16123	2023	12240	2239	9312	1276	240	3148	1679	502	341	3364	7885	1294	698
2581	15994	2032	12418	2248	9482	1285	257	3157	1606	511	350	3373	8034	1303	737
2590	15852	2041	12589	2257	9662	1294	258	3166	1543	520	380	3382	8183	1312	767
2599	15707	2050	12741	2266	9823	1303	273	3175	1470	529	389	3391	8312	1321	812
2608	15544	2059	12882	2275	10005	1312	272	3184	1396	538	415	3400	8433	1330	850
2617	15377	2068	13025	2284	10176	1321	281	3193	1320	547	427	3409	8541	1339	904
2626	15167	2077	13164	2293	10355	1330	283	3202	1222	556	450	3418	8642	1348	942
2635	14948	2086	13327	2302	10532	1339	293	3211	1141	565	462	3427	8767	1357	1003
2644	14685	2095	13467	2311	10713	1348	309	3220	1040	574	477	3436	8881	1366	1042
2653	14414	2104	13630	2320	10908	1357	312	3229	970	583	492	3445	9015	1375	1096
2662	14113	2113	13753	2329	11090	1366	337	3238	881	592	501	3454	9124	1384	1143
2671	13798	2122	13883	2338	11290	1375	339	3247	804	601	521	3463	9238	1393	1191
2680	13471	2131	14010	2347	11468	1384	359	3256	723	610	529	3472	9319	1402	1233
2689	13135	2140	14151	2356	11669	1393	362	3265	644	619	550	3481	9393	1411	1272
2698	12802	2149	14279	2365	11849	1402	381	3274	574	628	552	3490	9444	1420	1319
2707	12465	2158	14393	2374	12035	1411	386	3283	495	637	574	3499	9478	1429	1350
2716	12169	2167	14501	2383	12205	1420	397	7	10	646	569	3508	9507	1438	1401
2725	11861	2176	14581	2392	12374	1429	409	16	22	655	574	3517	9515	1447	1429
2734	11572	2185	14664	2401	12542	1438	415	25	24	664	577	3526	9539	1456	1476
2743	11270	2194	14722	2410	12712	1447	429	34	23	673	568	3535	9540	1465	1510
2752	10978	2203	14799	2419	12913	1456	429	43	28	682	569	3544	9558	1474	1550
2761	10680	2212	14857	2428	13105	1465	446	52	29	691	555	3553	9556	1483	1592
2770	10379	2221	14919	2437	13316	1474	442	61	30	700	557	3562	9563	1492	1634
2779	10086	2230	14977	2446	13508	1483	460	70	30	709	535	3571	9555	1501	1687
2788	9791	2239	15033	2455	13712	1492	461	79	30	718	540	3580	9549	1510	1732
2797	9523	2248	15090	2464	13904	1501	484	88	32	727	528	3589	9541	1519	1798
2806	9240	2257	15145	2473	14115	1510	504	97	31	736	536	3598	9522	1528	1848
2815	8964	2266	15204	2482	14315	1519	527	106	33	745	536	3607	9517	1537	1913
2824	8661	2275	15221	2491	14503	1528	534	115	30	754	544	3616	9487	1546	1959
2833	8378	2284	15244	2500	14691	1537	526	124	28	763	554	3625	9474	1555	2020
2842	8084	2293	15236	2509	14853	1546	529	133	32	772	560	3634	9433	1564	2064
2851	7789	2302	15227	2518	15015	1555	520	142	36	781	584	3643	9410	1573	2116
2860	7494	2311	15197	2527	15130	1564	535	151	34	790	596	3652	9364	1582	2171
2869	7193	2320	15160	2536	15250	1573	526	160	33	799	634	3661	9325	1591	2218
2878	6901	2329	15112	2545	15344	1582	541	169	32	808	654	3670	9275	1600	2277
2887	6590	2338	15048	2554	15437	1591	543	178	33	817	696	3679	9214	1609	2317
2896	6297	2347	14993	2563	15498	1600	562	187	34	826	723	3688	9157	1618	2370
2905	5982	2356	14912	2572	15555	1609	586	196	33	835	758	3697	9075	1627	2407
2914	5688	2365	14832	2581	15619	1618	607	205	31	844	805	3706	9005	1636	2467
2923	5385	2374	14722	2590	15675	1627	640	214	29	853	852	3715	8910	1645	2519
2932	5110	2383	14619	2599	15687	1636	656	223	32	862	922	3724	8829	1654	2590
2941	4842	2392	14490	2608	15627	1645	692	232	35	871	977	3733	8727	1663	2665
2950	4583	2401	14374	2617	15611	1654	704	241	35	880	1049	3742	8624	1672	2741
2959	4339	2410	14248	2626	15682	1663	743	250	31	889	1108	3751	8497	1681	2826
2968	4084	2419	14119	2635	15801	1672	762	259	34	898	1193	3760	8358	1690	2890
2977	3851	2428	13990	2644	15876	1681	794	268	33	907	1261	3769	8214	1699	2956
2986	3600	2437	13836	2653	15942	1690	814	277	34	916	1342	3778	8045	1708	2996
2995	3365	2446	13687	2662	15994	1699	842	286	34	925	1415	3787	7879	1717	3050
3004	3107	2455	13510	2671	16032	1708	874	295	34	934	1498	3796	7682	1726	3094
3013	2872	2464	13355	2680	16062	1717	901	304	32	943	1583	3805	7490	1735	3166
3022	2635	2473	13174	2689	16105	1726	943	313	29	952	1660	3814	7260	1744	3245
3031	2416	2482	13006	2698	16155	1735	972	322	32	961	1745	3823	7030	1753	3339
3040	2211	2491	12809	2707	16140	1744	1022	331	33	970	1814	3832	6762	1762	3438
3049	2008	2500	12602	2716	16077	1753	1056	340	32	979	1898	3841	6485	1771	3526
3058	1827	2509	12393	2725	15940	1762	1108	349	34	988	1969	3850	6180	1780	3619
3067	1641	2518	12175	2734	15814	1771	1159	358	32	997	2061	3859	5850	1789	3689
3076	1492	2527	11971	2743	15713	1780	1220	367	29	1006	2139	3868	5506	1798	3785
3085	1332	2536	11746	2752	15637	1789	1288	376	30	1015	2226	3877	5134	1807	3865
3094	1204	2545	11540	2761	15558	1798	1362	385	32	1024	2315	3886	4756	1816	3979
3103	1074	2554	11320	2770	15430	1807	1454	394	31	1033	2409	3895	4339	1825	4093
3112	963	2563	11129	2779	15249	1816	1542	403	31	1042	2519	3904	3956	1834	4234
3121	851	2572	10919	2788	15043	1825	1661	412	30	1051	2614	3913	3587	1843	4377
3130	751	2581	10717	2797	14855	1834	1776	421	30	1060	2731	3922	3266	1852	4511
3139	678	2590	10500	2806	14720	1843	1933	430	32	1069	2828	3931	2971	1861	4645
3148	601	2599	10278	2815	14685	1852	2083	439	33	1078	2945	3940	2701	1870	4760
3157	553	2608	10053	2824	14715	1861	2256	448	32	1087	3045	3949	2460	1879	4888
3166	491	2617	9819	2833	14794	1870	2418	457	34	1096	3159	3958	2229	1888	4999
7	9	2626	9606	2842	14850	1879	2594	466	31	1105	3263	3967	2026	1897	5155
16	17	2635	9387	2851	14825	1888	2775	475	32	1114	3378	3976	1821	1906	5320
25	22	2644	9193	2860	14740	1897	2952	484	35	1123	3492	3985	1647	1915	5527
34	24	2653	8996	2869	14702	1906	3140	493	34	1132	3583	3994	1470	1924	5739
43	25	2662	8821	2878	14780	1915	3309	502	34	1141	3698	4003	1333	1933	5962
52	26	2671	8624	2887	14926	1924	3495	511	32	1150	3783	4012	1202	1942	6183
61	30	2680	8424	2896	15141	1933	3667	520	32	1159	3883	4021	1103	1951	6396
70	32	2689	8213	2905	15317	1942	3862	529	34	1168	3964	4030	1017	1960	6617
79	30	2698	7985	2914	15410	1951	4053	538	33	1177	4071	4039	945	1969	6819
88	28	2707	7774	2923	15384	1960	4272	547	31	1186	4168	4048	883	1978	7036
97	29	2716	7551	2932	15300	1969	4498	556	29	1195	4278	4057	807	1987	7226
106	33	2725	7350	2941	15243	1978	4723	565	28	1204	4386	4066	747	1996	7424
115	33	2734	7131	2950	15236	1987	4955	574	30	1213	4491	4075	668	2005	7590
124	33	2743	6928	2959	15324	1996	5173	583	29	1222	4605	4084	611	2014	7754
133	32	2752	6702	2968	15516	2005	5408	592	30	1231	4715	4093	542	2023	7896
142	32	2761	6481	2977	15782	2014	5622	601	32	1240	4847	4102	497	2032	8024
151	33	2770	6246	2986	16032	2023	5852	610	30	1249	4962	7	8	2041	8158
160	34	2779	6001	2995	16210	2032	6062	619	34	1258	5097	16	18	2050	8275
169	34	2788	5756	3004	16303	2041	6288	628	35	1267	5217	25	22	2059	8409
178	32	2797	5503	3013	16355	2050	6499	637	33	1276	5350	34	24	2068	8524
187	32	2806	5273	3022	16364	2059	6705	646	33	1285	5469	43	30	2077	8656
196	34	2815	5030	3031	16346	2068	6900	655	30	1294	5593	52	32	2086	8760
205	34	2824	4806	3040	16310	2077	7060	664	29	1303	5726	61	32	2095	8876
214	32	2833	4564	3049	16239	2086	7223	673	29	1312	5855	70	31	2104	8973
223	35	2842	4342	3058	16166	2095	7357	682	33	1321	6014	79	31	2113	9050
232	35	2851	4109	3067	16054	2104	7503	691	32	1330	6159	88	31	2122	9112
241	36	2860	3882	3076	15946	2113	7623	700	30	1339	6330	97	32	2131	9158
250	36	2869	3659	3085	15811	2122	7769	709	30	1348	6488	106	33	2140	9209
259	33	2878	3433	3094	15683	2131	7907	718	32	1357	6660	115	33	2149	9235
268	33	2887	3225	3103	15525	2140	8051	727	30	1366	6825	124	35	2158	9275
277	32	2896	3014	3112	15351	2149	8187	736	33	1375	6997	133	32	2167	9294
286	35	2905	2824	3121	15166	2158	8310	745	34	1384	7163	142	33	2176	9334
295	32	2914	2621	3130	14966	2167	8431	754	35	1393	7321	151	32	2185	9347
304	34	2923	2447	3139	14770	2176	8526	763	32	1402	7485	160	33	2194	9356
313	34	2932	2264	3148	14557	2185	8629	772	31	1411	7629	169	32	2203	9347
322	38	2941	2095	3157	14364	2194	8707	781	30	1420	7789	178	33	2212	9320
331	37	2950	1924	3166	14147	2203	8800	790	29	1429	7934	187	32	2221	9282
340	35	2959	1753	3175	13946	2212	8874	799	29	1438	8105	196	29	2230	9222
349	33	2968	1589	3184	13725	2221	8963	808	27	1447	8251	205	31	2239	9178
358	35	2977	1416	3193	13504	2230	9043	817	28	1456	8418	214	30	2248	9115
367	34	2986	1268	3202	13279	2239	9118	826	27	1465	8583	223	33	2257	9076
376	34	2995	1110	3211	13063	2248	9181	835	29	1474	8749	232	31	2266	9027
385	37	3004	980	3220	12866	2257	9227	844	30	1483	8918	241	33	2275	9006
394	34	3013	840	3229	12647	2266	9284	853	31	1492	9077	250	34	2284	8978
403	34	3022	723	3238	12426	2275	9327	862	33	1501	9250	259	35	2293	8952
412	36	3031	611	3247	12166	2284	9393	871	35	1510	9392	268	32	2302	8921
421	37	3040	519	3256	11910	2293	9445	880	32	1519	9554	277	31	2311	8873
430	34	7	11	3265	11623	2302	9525	889	35	1528	9692	286	31	2320	8834
439	34	16	15	3274	11343	2311	9599	898	32	1537	9842	295	32	2329	8778
448	31	25	19	3283	11047	2320	9694	907	31	1546	9976	304	34	2338	8742
457	31	34	22	3292	10747	2329	9786	916	31	1555	10114	313	35	2347	8690
466	32	43	25	3301	10451	2338	9867	925	31	1564	10245	322	36	2356	8657
475	31	52	26	3310	10149	2347	9958	934	32	1573	10369	331	33	2365	8608
484	30	61	27	3319	9866	2356	10029	943	33	1582	10499	340	32	2374	8582
493	30	70	29	3328	9566	2365	10119	952	31	1591	10609	349	34	2383	8556
502	29	79	31	3337	9283	2374	10190	961	32	1600	10736	358	32	2392	8524
511	32	88	32	3346	8977	2383	10280	970	33	1609	10847	367	32	2401	8498
520	32	97	34	3355	8683	2392	10352	979	32	1618	10980	376	32	2410	8464
529	31	106	34	3364	8381	2401	10443	988	32	1627	11100	385	31	2419	8452
538	30	115	33	3373	8094	2410	10525	997	30	1636	11228	394	30	2428	8428
547	31	124	35	3382	7806	2419	10601	1006	30	1645	11346	403	36	2437	8435
556	32	133	31	3391	7516	2428	10680	1015	33	1654	11459	412	35	2446	8429
565	32	142	31	3400	7239	2437	10751	1024	35	1663	11562	421	34	2455	8443
574	33	151	31	3409	6942	2446	10844	1033	33	1672	11653	430	32	2464	8446
583	36	160	31	3418	6650	2455	10925	1042	34	1681	11754	439	34	2473	8449
592	32	169	32	3427	6340	2464	11039	1051	35	1690	11840	448	34	2482	8449
601	33	178	32	3436	6058	2473	11150	1060	33	1699	11943	457	33	2491	8434
610	34	187	31	3445	5757	2482	11283	1069	38	1708	12024	466	33	2500	8426
619	32	196	33	3454	5472	2491	11401	1078	36	1717	12122	475	32	2509	8387
628	33	205	36	3463	5188	2500	11525	1087	47	1726	12205	484	32	2518	8354
637	33	214	35	3472	4920	2509	11638	1096	59	1735	12287	493	32	2527	8291
646	32	223	35	3481	4665	2518	11724	1105	61	1744	12365	502	35	2536	8234
655	31	232	31	3490	4399	2527	11793	1114	84	1753	12430	511	34	2545	8144
664	34	241	34	3499	4145	2536	11820	1123	89	1762	12496	520	33	2554	8051
673	37	250	34	3508	3864	2545	11854	1132	113	1771	12551	529	32	2563	7936
682	37	259	34	3517	3601	2554	11879	1141	118	1780	12630	538	33	2572	7798
691	35	268	33	3526	3319	2563	11932	1150	142	1789	12686	547	33	2581	7648
700	35	277	33	3535	3061	2572	11969	1159	148	1798	12757	556	31	2590	7457
709	34	286	33	3544	2793	2581	12030	1168	158	1807	12807	565	33	2599	7256
718	34	295	34	3553	2544	2590	12087	1177	167	1816	12862	574	30	2608	7011
727	35	304	35	3562	2308	2599	12150	1186	173	1825	12903	583	31	2617	6765
736	33	313	35	3571	2089	2608	12226	1195	185	1834	12943	592	30	2626	6488
745	33	322	33	3580	1896	2617	12293	1204	182	1843	12988	601	31	2635	6220
754	33	331	30	3589	1702	2626	12370	1213	198	1852	13023	610	32	2644	5936
763	36	340	31	3598	1539	2635	12426	1222	197	1861	13071	619	33	2653	5646
772	34	349	32	3607	1369	2644	12501	1231	215	1870	13098	628	32	2662	5360
781	34	358	32	3616	1224	2653	12557	1240	212	1879	13138	637	29	2671	5061
790	32	367	32	3625	1067	2662	12620	1249	222	1888	13149	646	29	2680	4770
799	31	376	33	3634	933	2671	12655	1258	222	1897	13173	655	27	2689	4458
808	31	385	34	3643	802	2680	12681	1267	223	1906	13177	664	30	2698	4161
817	30	394	36	3652	688	2689	12689	1276	228	1915	13173	673	32	2707	3847
826	31	403	36	3661	590	2698	12685	1285	226	1924	13161	682	32	2716	3547
835	32	412	35	3670	496	2707	12690	1294	239	1933	13146	691	32	2725	3233
844	30	421	31	7	15	2716	12684	1303	233	1942	13141	700	30	2734	2946
853	31	430	33	16	18	2725	12697	1312	247	1951	13111	709	30	2743	2672
862	33	439	33	25	22	2734	12685	1321	247	1960	13099	718	32	2752	2425
871	33	448	32	34	20	2743	12685	1330	262	1969	13066	727	31	2761	2200
880	36	457	32	43	24	2752	12658	1339	268	1978	13044	736	31	2770	1978
889	33	466	33	52	24	2761	12633	1348	286	1987	12997	745	31	2779	1792
898	31	475	34	61	28	2770	12588	1357	305	1996	12958	754	31	2788	1605
907	29	484	35	70	30	2779	12544	1366	321	2005	12906	763	35	2797	1455
916	28	493	35	79	32	2788	12504	1375	356	2014	12858	772	35	2806	1294
925	30	502	31	88	31	2797	12448	1384	381	2023	12811	781	35	2815	1164
934	29	511	31	97	31	2806	12407	1393	422	2032	12753	790	36	2824	1037
943	29	520	30	106	31	2815	12350	1402	450	2041	12704	799	35	2833	920
952	30	529	33	115	30	2824	12307	1411	501	2050	12634	808	34	2842	810
961	30	538	34	124	32	2833	12238	1420	541	2059	12572	817	33	2851	702
970	32	547	32	133	31	2842	12176	1429	602	2068	12484	826	32	2860	613
979	33	556	32	142	32	2851	12099	1438	644	2077	12404	835	32	2869	512
988	29	565	33	151	33	2860	12036	1447	697	2086	12308	844	34	7	10
997	32	574	34	160	32	2869	11967	1456	754	2095	12219	853	35	16	22
1006	33	583	36	169	30	2878	11889	1465	806	2104	12119	862	35	25	26
1015	33	592	33	178	29	2887	11818	1474	872	2113	12004	871	33	34	26
1024	32	601	32	187	32	2896	11727	1483	921	2122	11894	880	34	43	30
1033	37	610	34	196	31	2905	11647	1492	993	2131	11771	889	33	52	32
1042	30	619	33	205	30	2914	11546	1501	1049	2140	11665	898	34	61	32
1051	45	628	32	214	32	2923	11455	1510	1129	2149	11530	907	36	70	31
1060	52	637	32	223	31	2932	11347	1519	1200	2158	11412	916	35	79	32
1069	63	646	35	232	31	2941	11244	1528	1282	2167	11276	925	34	88	32
1078	78	655	32	241	32	2950	11135	1537	1368	2176	11150	934	31	97	34
1087	81	664	30	250	35	2959	11015	1546	1459	2185	11019	943	33	106	33
1096	108	673	30	259	36	2968	10893	1555	1564	2194	10898	952	35	115	32
1105	117	682	30	268	36	2977	10753	1564	1660	2203	10787	961	35	124	35
1114	145	691	31	277	33	2986	10624	1573	1781	2212	10670	970	33	133	34
1123	154	700	31	286	30	2995	10467	1582	1889	2221	10572	979	33	142	34
1132	182	709	30	295	31	3004	10327	1591	2011	2230	10456	988	33	151	35
1141	199	718	33	304	32	3013	10170	1600	2107	2239	10354	997	33	160	31
1150	224	727	35	313	33	3022	10024	1609	2219	2248	10228	1006	33	169	30
1159	242	736	32	322	34	3031	9861	1618	2313	2257	10118	1015	43	178	30
1168	262	745	33	331	33	3040	9703	1627	2406	2266	9981	1024	38	187	31
1177	292	754	36	340	34	3049	9529	1636	2503	2275	9839	1033	49	196	34
1186	319	763	33	349	32	3058	9341	1645	2593	2284	9688	1042	44	205	37
1195	361	772	34	358	33	3067	9143	1654	2694	2293	9521	1051	59	214	34
1204	388	781	33	367	33	3076	8919	1663	2784	2302	9369	1060	53	223	33
1213	441	790	34	376	30	3085	8702	1672	2891	2311	9199	1069	58	232	32
1222	476	799	35	385	29	3094	8455	1681	2985	2320	9039	1078	62	241	33
1231	530	808	34	394	29	3103	8221	1690	3101	2329	8844	1087	63	250	35
1240	583	817	36	403	27	3112	7965	1699	3213	2338	8666	1096	70	259	32
1249	647	826	37	412	27	3121	7712	1708	3336	2347	8453	1105	63	268	33
1258	717	835	34	421	31	3130	7440	1717	3454	2356	8247	1114	76	277	33
1267	798	844	34	430	33	3139	7155	1726	3570	2365	8011	1123	66	286	37
1276	918	853	34	439	32	3148	6850	1735	3696	2374	7764	1132	76	295	33
1285	1023	862	34	448	30	3157	6530	1744	3814	2383	7507	1141	69	304	34
1294	1163	871	34	457	30	3166	6234	1753	3949	2392	7227	1150	85	313	33
1303	1285	880	31	466	29	3175	5939	1762	4062	2401	6966	1159	86	322	34
1312	1431	889	38	475	30	3184	5682	1771	4191	2410	6680	1168	91	331	31
1321	1567	898	34	484	33	3193	5426	1780	4310	2419	6388	1177	102	340	34
1330	1725	907	54	493	34	3202	5199	1789	4447	2428	6063	1186	99	349	32
1339	1880	916	58	502	31	3211	4967	1798	4580	2437	5749	1195	106	358	30
1348	2041	925	78	511	31	3220	4746	1807	4722	2446	5428	1204	94	367	35
1357	2216	934	85	520	32	3229	4524	1816	4880	2455	5104	1213	100	376	31
1366	2379	943	106	529	34	3238	4296	1825	5035	2464	4773	1222	87	385	31
1375	2557	952	123	538	34	3247	4081	1834	5222	2473	4435	1231	88	394	32
1384	2719	961	135	547	33	3256	3862	1843	5397	2482	4124	1240	72	403	32
1393	2901	970	153	556	30	3265	3665	1852	5602	2491	3808	1249	77	412	32
1402	3073	979	154	565	29	3274	3452	1861	5780	2500	3520	1258	74	421	33
1411	3265	988	174	574	29	3283	3270	1870	5960	2509	3214	1267	72	430	32
1420	3447	997	170	583	29	3292	3073	1879	6120	2518	2925	1276	81	439	32
1429	3641	1006	185	592	30	3301	2896	1888	6288	2527	2623	1285	76	448	35
1438	3849	1015	182	602	30	3310	2704	1897	6441	2536	2337	1294	89	457	32
1447	4059	1024	206	610	33	3319	2511	1906	6588	2545	2055	1303	87	466	32
1456	4290	1033	214	619	32	3328	2315	1915	6745	2554	1780	1312	112	475	32
1465	4507	1042	224	628	34	3337	2107	1924	6895	2563	1529	1321	113	484	36
1474	4739	1051	243	637	35	3346	1910	1933	7079	2572	1290	1330	130	493	36
1483	4947	1060	254	646	33	3355	1691	1942	7259	2581	1081	1339	136	502	34
1492	5166	1069	278	655	32	3364	1507	1951	7464	2590	877	1348	139	511	35
1501	5371	1078	291	664	30	3373	1314	1960	7657	2599	723	1357	143	520	36
1510	5586	1087	326	673	30	3382	1156	1969	7855	2608	571	1366	131	529	34
1519	5788	1096	339	682	29	3391	1014	1978	8027	7	11	1375	133	538	33
1528	5982	1105	371	691	30	3400	897	1987	8187	16	16	1384	116	547	33
1537	6187	1114	385	700	34	3409	783	1996	8345	25	21	1393	122	556	33
1546	6378	1123	413	709	36	3418	676	2005	8492	34	25	1402	108	565	35
1555	6587	1132	434	718	36	3427	592	2014	8660	43	28	1411	111	574	31
1564	6779	1141	452	727	34	3436	494	2023	8817	52	29	1420	94	583	32
1573	6999	1150	488	736	30	7	19	2032	9004	61	32	1429	95	592	32
1582	7209	1159	510	745	30	16	22	2041	9173	70	32	1438	89	601	30
1591	7437	1168	552	754	32	25	23	2050	9357	79	31	1447	82	610	31
1600	7648	1177	584	763	30	34	25	2059	9526	88	30	1456	85	619	29
1609	7851	1186	641	772	32	43	28	2068	9702	97	30	1465	79	628	31
1618	8051	1195	689	781	34	52	29	2077	9857	106	28	1474	88	637	31
1627	8229	1204	768	790	33	61	32	2086	9993	115	28	1483	77	646	34
1636	8411	1213	844	799	31	70	30	2095	10121	124	29	1492	94	655	29
1645	8565	1222	942	808	32	79	30	2104	10219	133	29	1501	95	664	31
1654	8738	1231	1059	817	33	88	30	2113	10343	142	34	1510	109	673	34
1663	8888	1240	1177	826	32	97	32	2122	10462	151	34	1519	115	682	33
1672	9062	1249	1342	835	30	106	32	2131	10616	160	32	1528	125	691	31
1681	9216	1258	1496	844	28	115	29	2140	10767	169	34	1537	134	700	30
1690	9388	1267	1674	853	30	124	29	2149	10925	178	33	1546	135	709	32
1699	9565	1276	1835	862	28	133	30	2158	11067	187	32	1555	150	718	32
1708	9742	1285	2020	871	31	142	31	2167	11206	196	32	1564	150	727	33
1717	9938	1294	2182	880	33	151	33	2176	11341	205	31	1573	169	736	32
1726	10123	1303	2352	889	32	160	35	2185	11451	214	32	1582	170	745	35
1735	10318	1312	2514	898	29	169	34	2194	11578	223	29	1591	189	754	34
1744	10487	1321	2674	907	39	178	35	2203	11682	232	33	1600	196	763	34
1753	10665	1330	2839	916	48	187	34	2212	11804	241	32	1609	209	772	31
1762	10808	1339	2986	925	67	196	32	2221	11903	250	32	1618	222	781	34
1771	10953	1348	3153	934	96	205	32	2230	12007	259	31	1627	236	790	34
1780	11083	1357	3300	943	116	214	32	2239	12083	268	30	1636	255	799	33
1789	11214	1366	3465	952	152	223	30	2248	12148	277	30	1645	260	808	32
1798	11335	1375	3603	961	168	232	29	2257	12191	286	28	1654	279	817	29
1807	11436	1384	3747	970	205	241	29	2266	12224	295	32	1663	276	826	33
1816	11545	1393	3878	979	215	250	32	2275	12263	304	29	1672	291	835	31
1825	11634	1402	4003	988	244	259	34	2284	12284	313	28	1681	289	844	32
1834	11744	1411	4132	997	258	268	33	2293	12333	322	29	1690	303	853	34
1843	11843	1420	4255	1006	278	277	33	2302	12369	331	33	1699	294	862	33
1852	11961	1429	4397	1015	295	286	31	2311	12424	340	34	1708	297	871	30
1861	12058	1438	4525	1024	313	295	29	2320	12450	349	32	1717	301	880	31
1870	12162	1447	4681	1033	332	304	30	2329	12479	358	31	1726	294	889	31
1879	12249	1456	4825	1042	337	313	31	2338	12492	367	31	1735	309	898	33
1888	12334	1465	5003	1051	361	322	30	2347	12495	376	30	1744	308	907	31
1897	12428	1474	5166	1060	364	331	33	2356	12490	385	33	1753	329	916	39
1906	12517	1483	5334	1069	385	340	34	2365	12475	394	37	1762	344	925	34
1915	12631	1492	5499	1078	394	349	34	2374	12466	403	35	1771	385	934	46
1924	12719	1501	5654	1087	417	358	36	2383	12435	412	35	1780	417	943	41
1933	12823	1510	5810	1096	426	367	36	2392	12424	421	35	1789	467	952	53
1942	12918	1519	5947	1105	443	376	35	2401	12391	430	35	1798	514	961	64
1951	13045	1528	6089	1114	459	385	33	2410	12371	439	36	1807	559	970	72
1960	13165	1537	6214	1123	464	394	33	2419	12336	448	32	1816	611	979	87
1969	13275	1546	6362	1132	486	403	33	2428	12300	457	31	1825	649	988	91
1978	13396	1555	6486	1141	495	412	29	2437	12265	466	28	1834	704	997	111
1987	13492	1564	6630	1150	521	421	31	2446	12220	475	29	1843	729	1006	108
1996	13563	1573	6775	1159	532	430	31	2455	12184	484	30	1852	772	1015	123
2005	13599	1582	6927	1168	562	439	32	2464	12137	493	33	1861	787	1024	116
2014	13638	1591	7087	1177	574	448	34	2473	12121	502	33	1870	806	1033	128
2023	13662	1600	7237	1186	604	457	35	2482	12106	511	34	1879	809	1042	128
2032	13711	1609	7405	1195	632	466	33	2491	12119	520	34	1888	804	1051	129
2041	13758	1618	7566	1204	662	475	34	2500	12119	529	35	1897	792	1060	133
2050	13843	1627	7739	1213	709	484	35	2509	12132	538	34	1906	768	1069	130
2059	13932	1636	7886	1222	746	493	34	2518	12134	547	33	1915	750	1078	137
2068	13996	1645	8046	1231	808	502	36	2527	12131	556	33	1924	706	1087	129
2077	14042	1654	8186	1240	864	511	34	2536	12140	565	32	1933	682	1096	136
2086	14043	1663	8338	1249	953	520	35	2545	12147	574	33	1942	634	1105	128
2095	14037	1672	8493	1258	1035	529	33	2554	12168	583	31	1951	603	1114	144
2104	14003	1681	8649	1267	1150	538	34	2563	12162	592	30	1960	558	1123	144
2113	13993	1690	8819	1276	1256	547	34	2572	12172	601	32	1969	527	1132	152
2122	13970	1699	8972	1285	1374	556	32	2581	12148	610	36	1978	490	1141	157
2131	13976	1708	9132	1294	1493	565	31	2590	12127	619	34	1987	455	1150	173
2140	13995	1717	9265	1303	1618	574	31	2599	12080	628	34	1996	421	1159	193
2149	14026	1726	9402	1312	1760	583	30	2608	12024	637	33	2005	368	1168	204
2158	14055	1735	9516	1321	1892	592	31	2617	11962	646	31	2014	332	1177	232
2167	14081	1744	9652	1330	2042	601	34	2626	11893	655	31	2023	276	1186	245
2176	14122	1753	9790	1339	2169	610	33	2635	11836	664	29	2032	240	1195	281
2185	14140	1762	9939	1348	2312	619	32	2644	11763	673	33	2041	197	1204	293
2194	14185	1771	10097	1357	2447	628	30	2653	11708	682	31	2050	168	1213	321
2203	14221	1780	10249	1366	2606	637	30	2662	11631	691	33	2059	138	1222	339
2212	14246	1789	10400	1375	2781	646	29	2671	11568	700	31	2068	124	1231	365
2221	14236	1798	10521	1384	2963	655	29	2680	11479	709	30	2077	114	1240	394
2230	14227	1807	10643	1393	3156	664	31	2689	11389	718	30	2086	103	1249	430
2239	14236	1816	10732	1402	3332	673	31	2698	11284	727	31	2095	112	1258	489
2248	14310	1825	10833	1411	3519	682	29	2707	11180	736	30	2104	109	1267	545
2257	14365	1834	10924	1420	3680	691	30	2716	11091	745	32	2113	127	1276	633
2266	14370	1843	11032	1429	3863	700	36	2725	10995	754	34	2122	102	1285	704
2275	14364	1852	11125	1438	4025	709	36	2734	10906	763	31	2131	94	1294	802
2284	14312	1861	11212	1447	4206	718	34	2743	10796	772	33	2140	88	1303	898
2293	14264	1870	11308	1456	4387	727	33	2752	10699	781	33	2149	78	1312	1013
2302	14187	1879	11391	1465	4578	736	32	2761	10574	790	35	2158	77	1321	1128
2311	14123	1888	11497	1474	4783	745	31	2770	10457	799	33	2167	81	1330	1244
2320	14051	1897	11591	1483	4991	754	33	2779	10316	808	34	2176	100	1339	1372
2329	13983	1906	11706	1492	5227	763	33	2788	10181	817	34	2185	113	1348	1485
2338	13904	1915	11804	1501	5452	772	31	2797	10049	826	34	2194	143	1357	1623
2347	13806	1924	11923	1510	5696	781	31	2806	9901	835	35	2203	156	1366	1744
2356	13711	1933	12028	1519	5909	790	34	2815	9757	844	32	2212	187	1375	1895
2365	13589	1942	12125	1528	6127	799	34	2824	9592	853	32	2221	204	1384	2034
2374	13471	1951	12203	1537	6324	808	33	2833	9430	862	30	2230	239	1393	2195
2383	13314	1960	12242	1546	6520	817	33	2842	9231	871	31	2239	263	1402	2351
2392	13164	1969	12274	1555	6707	826	32	2851	9035	880	31	2248	292	1411	2512
2401	12989	1978	12274	1564	6894	835	32	2860	8812	889	31	2257	322	1420	2681
2410	12812	1987	12287	1573	7094	844	33	2869	8589	898	32	2266	341	1429	2846
2419	12611	1996	12281	1582	7275	853	34	2878	8355	907	29	2275	370	1438	3020
2428	12388	2005	12301	1591	7473	862	31	2887	8122	916	28	2284	380	1447	3175
2437	12152	2014	12318	1600	7652	871	31	2896	7901	925	28	2293	401	1456	3338
2446	11894	2023	12352	1609	7850	880	33	2905	7658	934	31	2302	399	1465	3466
2455	11637	2032	12384	1618	8027	889	34	2914	7420	943	32	2311	416	1474	3604
2464	11349	2041	12407	1627	8212	898	32	2923	7155	952	30	2320	410	1483	3715
2473	11081	2050	12433	1636	8389	907	31	2932	6899	961	29	2329	415	1492	3830
2482	10803	2059	12431	1645	8578	916	30	2941	6613	970	32	2338	418	1501	3937
2491	10556	2068	12423	1654	8797	925	31	2950	6340	979	33	2347	416	1510	4037
2500	10317	2077	12377	1663	9027	934	30	2959	6063	988	34	2356	423	1519	4127
2509	10092	2086	12329	1672	9285	943	31	2968	5796	997	34	2365	415	1528	4188
2518	9892	2095	12247	1681	9535	952	33	2977	5535	1006	31	2374	420	1537	4250
2527	9701	2104	12179	1690	9808	961	35	2986	5273	1015	28	2383	402	1546	4271
2536	9525	2113	12099	1699	10061	970	31	2995	5023	1024	28	2392	407	1555	4299
2545	9332	2122	12006	1708	10326	979	33	3004	4744	1033	30	2401	391	1564	4295
2554	9158	2131	11906	1717	10574	988	34	3013	4489	1042	31	2410	386	1573	4291
2563	8970	2140	11781	1726	10827	997	31	3022	4211	1051	34	2419	373	1582	4266
2572	8810	2149	11659	1735	11079	1006	32	3031	3947	1060	33	2428	367	1591	4231
2581	8644	2158	11506	1744	11317	1015	30	3040	3670	1069	33	2437	360	1600	4186
2590	8488	2167	11355	1753	11545	1024	29	3049	3402	1078	32	2446	347	1609	4118
2599	8319	2176	11174	1762	11751	1033	31	3058	3132	1087	31	2455	352	1618	4058
2608	8143	2185	11006	1771	11982	1042	35	3067	2860	1096	33	2464	341	1627	3972
2617	7969	2194	10820	1780	12192	1051	35	3076	2611	1105	32	2473	356	1636	3903
2626	7773	2203	10642	1789	12421	1060	34	3085	2354	1114	30	2482	358	1645	3810
2635	7588	2212	10471	1798	12623	1069	30	3094	2145	1123	28	2491	383	1654	3739
2644	7388	2221	10299	1807	12830	1078	32	3103	1941	1132	34	2500	392	1663	3653
2653	7208	2230	10127	1816	13024	1087	33	3112	1769	1141	35	2509	413	1672	3577
2662	7010	2239	9927	1825	13214	1096	33	3121	1589	1150	35	2518	423	1681	3500
2671	6836	2248	9743	1834	13403	1105	32	3130	1429	1159	31	2527	430	1690	3425
2680	6663	2257	9540	1843	13586	1114	29	3139	1265	1168	33	2536	447	1699	3369
2689	6500	2266	9362	1852	13791	1123	30	3148	1116	1177	30	2545	447	1708	3306
2698	6336	2275	9169	1861	13981	1132	29	3157	977	1186	29	2554	463	1717	3270
2707	6162	2284	8996	1870	14196	1141	31	3166	839	1195	32	2563	466	1726	3226
2716	5995	2293	8816	1879	14387	1150	32	3175	732	1204	29	2572	491	1735	3222
2725	5800	2302	8645	1888	14579	1159	31	3184	624	1213	30	2581	495	1744	3223
2734	5630	2311	8495	1897	14734	1168	31	3193	548	1222	31	2590	515	1753	3267
2743	5452	2320	8353	1906	14887	1177	34	7	11	1231	34	2599	530	1762	3322
2752	5308	2329	8240	1915	15024	1186	30	16	21	1240	36	2608	549	1771	3402
2761	5167	2338	8117	1924	15144	1195	30	25	26	1249	33	2617	581	1780	3496
2770	5053	2347	8016	1933	15282	1204	30	34	28	1258	32	2626	614	1789	3595
2779	4936	2356	7897	1942	15412	1213	31	43	30	1267	34	2635	669	1798	3715
2788	4812	2365	7805	1951	15556	1222	32	52	31	1276	31	2644	716	1807	3820
2797	4689	2374	7721	1960	15683	1231	32	61	31	1285	31	2653	786	1816	3945
2806	4538	2383	7661	1969	15835	1240	33	70	30	1294	31	2662	842	1825	4048
2815	4385	2392	7611	1978	15967	1249	34	79	30	1303	48	2671	913	1834	4163
2824	4204	2401	7572	1987	16098	1258	33	88	32	1312	56	2680	983	1843	4257
2833	4033	2410	7550	1996	16211	1267	33	97	29	1321	91	2689	1069	1852	4363
2842	3847	2419	7522	2005	16315	1276	35	106	32	1330	107	2698	1163	1861	4465
2851	3680	2428	7517	2014	16413	1285	32	115	31	1339	136	2707	1260	1870	4565
2860	3514	2437	7498	2023	16501	1294	33	124	35	1348	162	2716	1368	1879	4674
2869	3359	2446	7504	2032	16613	1303	32	133	33	1357	191	2725	1462	1888	4767
2878	3211	2455	7503	2041	16728	1312	31	142	36	1366	220	2734	1572	1897	4886
2887	3053	2464	7529	2050	16876	1321	30	151	36	1375	240	2743	1667	1906	4986
2896	2910	2473	7553	2059	17006	1330	30	160	31	1384	282	2752	1788	1915	5102
2905	2745	2482	7582	2068	17145	1339	30	169	32	1393	303	2761	1900	1924	5198
2914	2597	2491	7614	2077	17245	1348	32	178	30	1402	341	2770	2033	1933	5315
2923	2429	2500	7627	2086	17323	1357	29	187	31	1411	360	2779	2167	1942	5428
2932	2279	2509	7645	2095	17377	1366	28	196	30	1420	399	2788	2322	1951	5555
2941	2126	2518	7640	2104	17421	1375	28	205	37	1429	417	2797	2493	1960	5706
2950	1995	2527	7648	2113	17473	1384	28	214	37	1438	446	2806	2679	1969	5861
2959	1871	2536	7632	2122	17519	1393	33	223	35	1447	468	2815	2895	1978	6043
2968	1750	2545	7628	2131	17583	1402	32	232	34	1456	481	2824	3125	1987	6211
2977	1648	2554	7603	2140	17636	1411	29	241	36	1465	503	2833	3404	1996	6397
2986	1540	2563	7582	2149	17719	1420	30	250	34	1474	507	2842	3683	2005	6547
2995	1451	2572	7554	2158	17788	1429	32	259	34	1483	532	2851	4004	2014	6697
3004	1343	2581	7510	2167	17866	1438	31	268	36	1492	540	2860	4347	2023	6812
3013	1264	2590	7461	2176	17933	1447	31	277	33	1501	563	2869	4735	2032	6932
3022	1168	2599	7388	2185	17982	1456	30	286	35	1510	568	2878	5142	2041	7046
3031	1101	2608	7315	2194	18004	1465	29	295	37	1519	591	2887	5555	2050	7169
3040	1020	2617	7206	2203	17992	1474	31	304	37	1528	600	2896	5969	2059	7321
3049	948	2626	7100	2212	17991	1483	28	313	37	1537	618	2905	6335	2068	7486
3058	882	2635	6961	2221	17978	1492	28	322	35	1546	639	2914	6671	2077	7688
3067	813	2644	6819	2230	18003	1501	31	331	34	1555	646	2923	6940	2086	7892
3076	763	2653	6646	2239	18032	1510	32	340	32	1564	672	2932	7194	2095	8126
3085	699	2662	6450	2248	18084	1519	33	349	32	1573	686	2941	7410	2104	8332
3094	647	2671	6228	2257	18113	1528	32	358	32	1582	725	2950	7648	2113	8536
3103	572	2680	5970	2266	18141	1537	33	367	33	1591	746	2959	7888	2122	8716
3112	521	2689	5698	2275	18160	1546	34	376	32	1600	787	2968	8129	2131	8880
7	10	2698	5388	2284	18178	1555	31	385	34	1609	819	2977	8373	2140	9036
16	20	2707	5079	2293	18206	1564	33	394	32	1618	862	2986	8614	2149	9185
25	23	2716	4723	2302	18228	1573	32	403	31	1627	908	2995	8860	2158	9352
34	26	2725	4352	2311	18276	1582	32	412	32	1636	952	3004	9066	2167	9496
43	27	2734	3958	2320	18303	1591	33	421	32	1645	1007	3013	9273	2176	9662
52	25	2743	3575	2329	18360	1600	33	430	33	1654	1055	3022	9446	2185	9807
61	31	2752	3203	2338	18407	1609	33	439	34	1663	1127	3031	9625	2194	9954
70	33	2761	2860	2347	18457	1618	34	448	38	1672	1190	3040	9790	2203	10059
79	33	2770	2561	2356	18473	1627	34	457	36	1681	1278	3049	9967	2212	10154
88	31	2779	2300	2365	18466	1636	34	466	35	1690	1356	3058	10140	2221	10230
97	31	2788	2088	2374	18443	1645	33	475	33	1699	1451	3067	10316	2230	10291
106	29	2797	1886	2383	18409	1654	31	484	34	1708	1542	3076	10498	2239	10348
115	29	2806	1730	2392	18398	1663	33	493	32	1717	1634	3085	10672	2248	10398
124	33	2815	1574	2401	18372	1672	35	502	36	1726	1727	3094	10866	2257	10481
133	35	2824	1447	2410	18374	1681	37	511	37	1735	1807	3103	11038	2266	10539
142	34	2833	1328	2419	18375	1690	34	520	33	1744	1897	3112	11217	2275	10609
151	33	2842	1226	2428	18398	1699	32	529	34	1753	1968	3121	11357	2284	10652
160	34	2851	1130	2437	18400	1708	34	538	32	1762	2052	3130	11503	2293	10687
169	34	2860	1037	2446	18403	1717	31	547	32	1771	2116	3139	11636	2302	10695
178	35	2869	962	2455	18391	1726	33	556	31	1780	2194	3148	11764	2311	10683
187	36	2878	872	2464	18363	1735	32	565	32	1789	2266	3157	11888	2320	10658
196	32	2887	810	2473	18328	1744	32	574	31	1798	2347	3166	12000	2329	10618
205	29	2896	735	2482	18276	1753	33	583	30	1807	2422	3175	12124	2338	10601
214	32	2905	679	2491	18232	1762	32	592	30	1816	2490	3184	12219	2347	10581
223	32	2914	621	2500	18165	1771	32	601	33	1825	2562	3193	12310	2356	10582
232	30	2923	575	2509	18126	1780	35	610	35	1834	2621	3202	12344	2365	10567
241	33	2932	528	2518	18076	1789	34	619	32	1843	2703	3211	12374	2374	10570
250	32	7	14	2527	18030	1798	31	628	35	1852	2766	3220	12376	2383	10561
259	32	16	22	2536	17963	1807	33	637	33	1861	2852	3229	12380	2392	10557
268	33	25	24	2545	17901	1816	32	646	32	1870	2925	3238	12388	2401	10545
277	31	34	25	2554	17843	1825	30	655	31	1879	3008	3247	12393	2410	10525
286	32	43	26	2563	17777	1834	33	664	34	1888	3094	3256	12402	2419	10512
295	33	52	27	2572	17724	1843	33	673	31	1897	3188	3265	12395	2428	10478
304	35	61	29	2581	17648	1852	33	682	35	1906	3297	3274	12394	2437	10455
313	34	70	29	2590	17565	1861	32	691	35	1915	3401	3283	12353	2446	10410
322	35	79	27	2599	17440	1870	33	700	34	1924	3529	3292	12306	2455	10388
331	35	88	27	2608	17304	1879	33	709	33	1933	3637	3301	12214	2464	10343
340	37	97	27	2617	17124	1888	32	718	31	1942	3762	3310	12124	2473	10304
349	35	106	28	2626	16949	1897	33	727	34	1951	3873	3319	12020	2482	10256
358	31	115	29	2635	16791	1906	34	736	31	1960	4002	3328	11926	2491	10213
367	31	124	32	2644	16637	1915	31	745	37	1969	4113	3337	11836	2500	10172
376	29	133	29	2653	16494	1924	30	754	37	1978	4229	3346	11745	2509	10123
385	34	142	30	2662	16332	1933	30	763	34	1987	4328	3355	11664	2518	10082
394	32	151	29	2671	16173	1942	30	772	32	1996	4426	3364	11549	2527	10021
403	35	160	29	2680	16000	1951	31	781	31	2005	4538	3373	11446	2536	9982
412	36	169	29	2689	15853	1960	33	790	29	2014	4638	3382	11315	2545	9931
421	38	178	27	2698	15670	1969	33	799	32	2023	4756	3391	11196	2554	9903
430	36	187	28	2707	15477	1978	33	808	33	2032	4852	3400	11060	2563	9863
439	33	196	32	2716	15260	1987	33	817	30	2041	4969	3409	10938	2572	9838
448	31	205	35	2725	15037	1996	33	826	33	2050	5074	3418	10823	2581	9806
457	31	214	36	2734	14812	2005	34	835	34	2059	5205	3427	10717	2590	9764
466	34	223	34	2743	14572	2014	32	844	37	2068	5343	3436	10627	2599	9723
475	30	232	33	2752	14328	2023	30	853	37	2077	5495	3445	10515	2608	9660
484	31	241	34	2761	14041	2032	30	862	38	2086	5665	3454	10409	2617	9612
493	30	250	31	2770	13765	2041	32	871	38	2095	5832	3463	10276	2626	9545
502	33	259	32	2779	13472	2050	34	880	34	2104	6023	3472	10152	2635	9491
511	35	268	31	2788	13200	2059	32	889	35	2113	6202	3481	10004	2644	9408
520	33	277	31	2797	12924	2068	31	898	33	2122	6402	3490	9867	2653	9329
529	31	286	29	2806	12663	2077	33	907	32	2131	6575	3499	9727	2662	9227
538	28	295	32	2815	12391	2086	33	916	31	2140	6745	3508	9596	2671	9112
547	28	304	34	2824	12099	2095	32	925	29	2149	6895	3517	9465	2680	8978
556	30	313	33	2833	11796	2104	31	934	36	2158	7040	3526	9327	2689	8817
565	35	322	31	2842	11458	2113	29	943	33	2167	7170	3535	9211	2698	8655
574	32	331	33	2851	11122	2122	31	952	41	2176	7290	3544	9084	2707	8458
583	32	340	33	2860	10770	2131	32	961	53	2185	7422	3553	8977	2716	8251
592	32	349	35	2869	10444	2140	31	970	56	2194	7547	3562	8849	2725	7992
602	33	358	35	2878	10111	2149	30	979	71	2203	7701	3571	8741	2734	7708
610	36	367	34	2887	9793	2158	32	988	74	2212	7840	3580	8623	2743	7374
619	33	376	31	2896	9454	2167	32	997	97	2221	7993	3589	8528	2752	7022
628	33	385	31	2905	9102	2176	33	1006	97	2230	8133	3598	8445	2761	6639
637	31	394	30	2914	8736	2185	33	1015	116	2239	8286	3607	8370	2770	6228
646	32	403	33	2923	8345	2194	33	1024	118	2248	8429	3616	8310	2779	5809
655	31	412	33	2932	7956	2203	34	1033	128	2257	8573	3625	8229	2788	5371
664	37	421	31	2941	7547	2212	36	1042	133	2266	8718	3634	8155	2797	4951
673	35	430	34	2950	7169	2221	33	1051	141	2275	8854	3643	8051	2806	4527
682	33	439	32	2959	6782	2230	33	1060	151	2284	9009	3652	7960	2815	4136
691	32	448	29	2968	6436	2239	34	1069	149	2293	9139	3661	7840	2824	3751
700	34	457	30	2977	6092	2248	34	1078	163	2302	9293	3670	7735	2833	3398
709	32	466	33	2986	5764	2257	33	1087	157	2311	9428	3679	7616	2842	3057
718	31	475	32	2995	5441	2266	31	1096	176	2320	9573	3688	7496	2851	2748
727	32	484	33	3004	5118	2275	28	1105	176	2329	9691	3697	7375	2860	2475
736	31	493	29	3013	4823	2284	31	1114	190	2338	9804	3706	7243	2869	2210
745	29	502	30	3022	4536	2293	32	1123	192	2347	9903	3715	7115	2878	1988
754	31	511	28	3031	4295	2302	31	1132	200	2356	9997	3724	6952	2887	1775
763	34	520	29	3040	4052	2311	32	1141	204	2365	10119	3733	6787	2896	1596
772	31	529	31	3049	3846	2320	33	1150	207	2374	10243	3742	6581	2905	1421
781	31	538	31	3058	3624	2329	34	1159	223	2383	10401	3751	6372	2914	1276
790	29	547	30	3067	3415	2338	31	1168	218	2392	10559	3760	6126	2923	1131
799	31	556	30	3076	3197	2347	31	1177	238	2401	10743	3769	5869	2932	991
808	31	565	28	3085	2983	2356	30	1186	238	2410	10901	3778	5591	2941	852
817	32	574	30	3094	2762	2365	28	1195	254	2419	11054	3787	5289	2950	710
826	37	583	31	3103	2532	2374	29	1204	258	2428	11174	3796	4976	2959	583
835	34	592	29	3112	2309	2383	28	1213	272	2437	11278	3805	4636
844	33	601	29	3121	2061	2392	30	1222	283	2446	11367	3814	4317
853	32	610	32	3130	1842	2401	33	1231	299	2455	11438	3823	3993
862	31	619	29	3139	1614	2410	32	1240	321	2464	11526	3832	3705
871	33	628	32	3148	1423	2419	30	1249	327	2473	11596	3841	3425
880	35	637	32	3157	1238	2428	31	1258	348	2482	11671	3850	3168
889	35	646	34	3166	1076	2437	29	1267	347	2491	11723	3859	2903
898	34	655	33	3175	927	2446	32	1276	366	2500	11785	3868	2657
907	34	664	32	3184	789	2455	31	1285	368	2509	11824	3877	2429
916	31	673	31	3193	672	2464	30	1294	384	2518	11869	3886	2220
925	33	682	29	3202	560	2473	34	1303	396	2527	11906	3895	2037
934	35	691	29	7	11	2482	35	1312	415	2536	11929	3904	1850
943	35	700	31	16	16	2491	33	1321	426	2545	11964	3913	1697
952	34	709	30	25	17	2500	33	1330	438	2554	11987	3922	1527
961	33	718	29	34	19	2509	33	1339	460	2563	12038	3931	1390
970	33	727	29	43	24	2518	35	1348	476	2572	12077	3940	1240
979	32	736	30	52	27	2527	34	1357	510	2581	12141	3949	1115
988	31	745	34	61	31	2536	33	1366	530	2590	12182	3958	997
997	32	754	33	70	28	2545	31	1375	578	2599	12224	3967	891
1006	32	763	33	79	29	2554	32	1384	611	2608	12242	3976	794
1015	32	772	30	88	31	2563	32	1393	659	2617	12265	3985	685
[truncated: 4,832 more rows]

## Sheet: sbj03
Condition
1		2		3		4		5		6		7		8
time	force	time	force	time	force	time	force	time	force	time	force	time	force	time	force
7	11	7	14	7	13	7	13	7	8	7	12	7	13	7	9
16	19	16	20	16	22	16	19	16	16	16	18	16	20	16	19
25	21	25	25	25	26	25	24	25	20	25	24	25	26	25	25
34	23	34	26	34	27	34	27	34	22	34	27	34	27	34	27
43	25	43	25	43	29	43	25	43	24	43	28	43	30	43	27
52	25	52	28	52	28	52	25	52	23	52	28	52	32	52	29
61	25	61	28	61	30	61	26	61	27	61	28	61	31	61	28
70	26	70	26	70	30	70	27	70	32	70	30	70	30	70	32
79	30	79	27	79	28	79	29	79	32	79	30	79	29	79	32
88	34	88	26	88	32	88	31	88	32	88	31	88	33	88	31
97	35	97	28	97	33	97	31	97	33	97	32	97	32	97	31
106	34	106	28	106	33	106	33	106	30	106	33	106	32	106	33
115	34	115	30	115	32	115	33	115	30	115	33	115	31	115	33
124	31	124	28	124	32	124	30	124	29	124	32	124	30	124	33
133	30	133	28	133	31	133	29	133	30	133	33	133	29	133	34
142	29	142	31	142	32	142	29	142	31	142	32	142	29	142	33
151	30	151	30	151	32	151	27	151	34	151	32	151	30	151	34
160	32	160	30	160	33	160	29	160	33	160	33	160	29	160	35
169	32	169	29	169	36	169	32	169	33	169	35	169	33	169	36
178	33	178	29	178	33	178	32	178	32	178	32	178	34	178	35
187	34	187	28	187	34	187	33	187	33	187	31	187	32	187	34
196	33	196	28	196	31	196	31	196	31	196	28	196	29	196	32
205	31	205	31	205	33	205	31	205	33	205	28	205	29	205	31
214	32	214	33	214	33	214	29	214	35	214	33	214	28	214	31
223	31	223	31	223	31	223	28	223	35	223	35	223	30	223	29
232	29	232	31	232	31	232	28	232	36	232	37	232	31	232	28
241	28	241	33	241	30	241	28	241	32	241	34	241	31	241	29
250	29	250	30	250	31	250	30	250	33	250	33	250	33	250	34
259	31	259	30	259	32	259	34	259	31	259	34	259	30	259	34
268	32	268	32	268	33	268	34	268	33	268	31	268	32	268	34
277	33	277	32	277	34	277	32	277	33	277	33	277	28	277	34
286	34	286	32	286	37	286	32	286	33	286	35	286	30	286	31
295	30	295	32	295	35	295	31	295	32	295	34	295	30	295	29
304	29	304	31	304	33	304	30	304	30	304	34	304	31	304	28
313	29	313	31	313	34	313	28	313	31	313	36	313	30	313	30
322	26	322	32	322	30	322	28	322	29	322	36	322	31	322	34
331	29	331	34	331	29	331	30	331	29	331	36	331	30	331	35
340	29	340	32	340	31	340	31	340	30	340	34	340	29	340	33
349	33	349	31	349	32	349	34	349	31	349	32	349	32	349	32
358	32	358	33	358	33	358	34	358	34	358	29	358	31	358	31
367	31	367	33	367	37	367	32	367	35	367	29	367	30	367	33
376	28	376	31	376	37	376	32	376	35	376	28	376	30	376	32
385	29	385	32	385	35	385	32	385	33	385	33	385	32	385	31
394	30	394	31	394	33	394	30	394	30	394	33	394	32	394	33
403	30	403	29	403	31	403	31	403	28	403	35	403	30	403	33
412	28	412	30	412	29	412	33	412	29	412	33	412	33	412	34
421	28	421	30	421	30	421	34	421	30	421	31	421	31	421	32
430	29	430	29	430	31	430	33	430	35	430	34	430	29	430	33
439	28	439	30	439	31	439	35	439	34	439	31	439	29	439	34
448	29	448	29	448	31	448	36	448	32	448	32	448	32	448	33
457	29	457	31	457	30	457	33	457	31	457	31	457	32	457	31
466	31	466	32	466	28	466	34	466	31	466	32	466	33	466	32
475	27	475	31	475	28	475	33	475	29	475	29	475	34	475	34
484	28	484	29	484	29	484	31	484	29	484	31	484	35	484	32
493	27	493	30	493	29	493	32	493	30	493	33	493	35	493	30
502	28	502	30	502	31	502	32	502	31	502	36	502	33	502	28
511	30	511	30	511	32	511	33	511	35	511	34	511	35	511	30
520	32	520	29	520	32	520	33	520	34	520	32	520	33	520	31
529	33	529	28	529	33	529	35	529	36	529	34	529	35	529	35
538	34	538	33	538	33	538	32	538	34	538	32	538	34	538	33
547	36	547	34	547	32	547	33	547	34	547	32	547	33	547	31
556	35	556	35	556	31	556	32	556	33	556	33	556	31	556	31
565	33	565	35	565	32	565	29	565	30	565	34	565	32	565	31
574	31	574	35	574	33	574	28	574	31	574	34	574	30	574	28
583	33	583	34	583	32	583	28	583	30	583	32	583	33	583	30
592	32	592	32	592	32	592	29	592	29	592	30	592	33	592	33
601	31	601	33	601	31	601	29	601	29	601	33	601	33	601	33
610	31	610	33	610	32	610	31	610	34	610	33	610	34	610	35
619	29	619	33	619	30	619	34	619	35	619	32	619	35	619	36
628	31	628	35	628	30	628	34	628	36	628	35	628	36	628	32
637	33	637	35	637	30	637	33	637	34	637	31	637	35	637	30
646	36	646	33	646	31	646	32	646	32	646	33	646	35	646	29
655	35	655	32	655	31	655	30	655	32	655	32	655	33	655	28
664	33	664	31	664	33	664	30	664	30	664	35	664	30	664	26
673	32	673	31	673	33	673	33	673	32	673	35	673	28	673	30
682	29	682	29	682	32	682	32	682	33	682	36	682	31	682	31
691	29	691	29	691	30	691	34	691	32	691	31	691	32	691	33
700	27	700	33	700	30	700	33	700	29	700	33	700	34	700	33
709	29	709	34	709	31	709	31	709	29	709	32	709	36	709	32
718	29	718	33	718	29	718	32	718	28	718	30	718	37	718	29
727	32	727	34	727	31	727	33	727	30	727	33	727	37	727	32
736	33	736	32	736	31	736	33	736	30	736	28	736	38	736	32
745	32	745	34	745	33	745	33	745	32	745	38	745	36	745	32
754	31	754	35	754	35	754	32	754	31	754	31	754	33	754	31
763	30	763	32	763	34	763	30	763	31	763	39	763	32	763	32
772	31	772	31	772	33	772	31	772	33	772	37	772	31	772	34
781	30	781	32	781	31	781	31	781	27	781	45	781	31	781	33
790	31	790	31	790	29	790	31	790	28	790	43	790	30	790	32
799	30	799	30	799	29	799	32	799	29	799	42	799	31	799	33
808	31	808	32	808	30	808	31	808	31	808	53	808	33	808	33
817	30	817	31	817	32	817	30	817	34	817	51	817	36	817	32
826	33	826	34	826	35	826	30	826	36	826	65	826	38	826	32
835	33	835	35	835	33	835	29	835	35	835	58	835	36	835	35
844	34	844	34	844	30	844	29	844	34	844	74	844	34	844	32
853	35	853	35	853	29	853	29	853	34	853	66	853	32	853	32
862	32	862	31	862	29	862	30	862	32	862	78	862	31	862	30
871	34	871	35	871	30	871	33	871	32	871	80	871	29	871	28
880	33	880	28	880	32	880	33	880	33	880	88	880	28	880	29
889	34	889	38	889	34	889	33	889	39	889	99	889	29	889	35
898	33	898	34	898	31	898	31	898	36	898	108	898	30	898	34
907	33	907	46	907	27	907	30	907	33	907	131	907	33	907	34
916	31	916	42	916	32	916	32	916	36	916	133	916	31	916	33
925	30	925	44	925	30	925	30	925	35	925	159	925	32	925	33
934	27	934	51	934	36	934	29	934	33	934	168	934	30	934	33
943	30	943	46	943	36	943	30	943	34	943	193	943	29	943	30
952	28	952	56	952	36	952	31	952	35	952	204	952	33	952	33
961	26	961	49	961	45	961	32	961	35	961	227	961	30	961	32
970	28	970	58	970	42	970	29	970	36	970	247	970	32	970	30
979	28	979	54	979	53	979	30	979	35	979	269	979	31	979	29
988	30	988	68	988	48	988	31	988	35	988	301	988	36	988	29
997	31	997	65	997	65	997	31	997	32	997	321	997	34	997	30
1006	31	1006	74	1006	59	1006	34	1006	32	1006	354	1006	35	1006	33
1015	31	1015	72	1015	65	1015	36	1015	32	1015	374	1015	33	1015	33
1024	29	1024	70	1024	67	1024	32	1024	31	1024	416	1024	34	1024	31
1033	28	1033	72	1033	70	1033	30	1033	30	1033	443	1033	29	1033	32
1042	27	1042	63	1042	71	1042	31	1042	30	1042	491	1042	31	1042	31
1051	28	1051	70	1051	70	1051	30	1051	28	1051	521	1051	32	1051	30
1060	25	1060	60	1060	78	1060	29	1060	30	1060	554	1060	31	1060	30
1069	27	1069	70	1069	69	1069	31	1069	29	1069	590	1069	35	1069	32
1078	30	1078	69	1078	84	1078	32	1078	35	1078	609	1078	34	1078	33
1087	33	1087	80	1087	81	1087	34	1087	34	1087	638	1087	35	1087	30
1096	32	1096	86	1096	96	1096	32	1096	41	1096	650	1096	32	1096	30
1105	33	1105	98	1105	105	1105	29	1105	53	1105	678	1105	29	1105	30
1114	34	1114	108	1114	122	1114	30	1114	56	1114	686	1114	28	1114	27
1123	33	1123	116	1123	131	1123	29	1123	67	1123	719	1123	28	1123	30
1132	31	1132	136	1132	152	1132	29	1132	69	1132	737	1132	27	1132	32
1141	27	1141	142	1141	172	1141	29	1141	95	1141	767	1141	30	1141	33
1150	28	1150	170	1150	179	1150	31	1150	100	1150	797	1150	31	1150	32
1159	27	1159	176	1159	202	1159	31	1159	128	1159	827	1159	29	1159	30
1168	31	1168	200	1168	206	1168	32	1168	133	1168	864	1168	31	1168	29
1177	31	1177	210	1177	228	1177	31	1177	145	1177	891	1177	31	1177	29
1186	34	1186	231	1186	237	1186	31	1186	156	1186	930	1186	31	1186	31
1195	32	1195	250	1195	262	1195	30	1195	162	1195	950	1195	31	1195	31
1204	31	1204	272	1204	271	1204	32	1204	176	1204	989	1204	29	1204	33
1213	34	1213	300	1213	290	1213	32	1213	183	1213	1005	1213	28	1213	35
1222	30	1222	319	1222	309	1222	32	1222	206	1222	1040	1222	31	1222	34
1231	32	1231	352	1231	319	1231	35	1231	214	1231	1056	1231	30	1231	33
1240	31	1240	370	1240	344	1240	33	1240	246	1240	1084	1240	32	1240	29
1249	33	1249	413	1249	353	1249	34	1249	252	1249	1109	1249	33	1249	33
1258	33	1258	437	1258	381	1258	34	1258	285	1258	1132	1258	33	1258	32
1267	33	1267	486	1267	393	1267	32	1267	307	1267	1165	1267	34	1267	34
1276	30	1276	524	1276	420	1276	35	1276	343	1276	1183	1276	33	1276	35
1285	28	1285	570	1285	439	1285	34	1285	389	1285	1224	1285	30	1285	34
1294	27	1294	613	1294	464	1294	33	1294	430	1294	1245	1294	32	1294	33
1303	27	1303	655	1303	485	1303	30	1303	485	1303	1284	1303	29	1303	31
1312	27	1312	711	1312	509	1312	29	1312	524	1312	1309	1312	32	1312	29
1321	26	1321	757	1321	534	1321	28	1321	583	1321	1337	1321	36	1321	27
1330	30	1330	822	1330	550	1330	31	1330	617	1330	1368	1330	32	1330	30
1339	32	1339	871	1339	585	1339	32	1339	675	1339	1399	1339	45	1339	29
1348	33	1348	936	1348	594	1348	33	1348	718	1348	1438	1348	43	1348	32
1357	34	1357	989	1357	626	1357	31	1357	770	1357	1463	1357	62	1357	32
1366	34	1366	1051	1366	632	1366	30	1366	821	1366	1504	1366	69	1366	29
1375	35	1375	1109	1375	658	1375	31	1375	864	1375	1526	1375	94	1375	31
1384	37	1384	1161	1384	675	1384	31	1384	924	1384	1565	1384	105	1384	29
1393	37	1393	1218	1393	700	1393	31	1393	968	1393	1590	1393	117	1393	28
1402	36	1402	1265	1402	724	1402	34	1402	1040	1402	1632	1402	132	1402	28
1411	36	1411	1321	1411	739	1411	34	1411	1094	1411	1661	1411	136	1411	34
1420	33	1420	1365	1420	770	1420	31	1420	1176	1420	1690	1420	153	1420	35
1429	35	1429	1424	1429	783	1429	32	1429	1247	1429	1723	1429	157	1429	37
1438	37	1438	1472	1438	818	1438	32	1438	1332	1438	1747	1438	182	1438	35
1447	36	1447	1538	1447	834	1447	34	1447	1416	1447	1782	1447	185	1447	35
1456	34	1456	1585	1456	868	1456	33	1456	1502	1456	1803	1456	210	1456	32
1465	33	1465	1635	1465	892	1465	33	1465	1582	1465	1844	1465	218	1465	32
1474	30	1474	1682	1474	920	1474	33	1474	1656	1474	1864	1474	236	1474	31
1483	31	1483	1724	1483	946	1483	29	1483	1735	1483	1905	1483	254	1483	32
1492	32	1492	1777	1492	974	1492	33	1492	1799	1492	1935	1492	268	1492	29
1501	28	1501	1810	1501	1006	1501	30	1501	1881	1501	1975	1501	291	1501	41
1510	29	1510	1871	1510	1027	1510	41	1510	1948	1510	2019	1510	301	1510	35
1519	30	1519	1912	1519	1066	1519	33	1519	2043	1519	2060	1519	327	1519	47
1528	32	1528	1980	1528	1088	1528	42	1528	2119	1528	2112	1528	338	1528	46
1537	32	1537	2031	1537	1133	1537	37	1537	2208	1537	2144	1537	371	1537	56
1546	34	1546	2088	1546	1156	1546	46	1546	2286	1546	2193	1546	380	1546	61
1555	35	1555	2144	1555	1203	1555	44	1555	2361	1555	2217	1555	411	1555	71
1564	32	1564	2191	1564	1231	1564	46	1564	2446	1564	2263	1564	432	1564	83
1573	34	1573	2243	1573	1268	1573	57	1573	2507	1573	2282	1573	460	1573	82
1582	35	1582	2290	1582	1306	1582	57	1582	2582	1582	2322	1582	495	1582	102
1591	34	1591	2351	1591	1331	1591	73	1591	2640	1591	2349	1591	524	1591	103
1600	33	1600	2395	1600	1369	1600	76	1600	2715	1600	2386	1600	570	1600	123
1609	38	1609	2464	1609	1386	1609	96	1609	2773	1609	2426	1609	598	1609	127
1618	31	1618	2522	1618	1429	1618	101	1618	2847	1618	2465	1618	648	1618	138
1627	36	1627	2601	1627	1446	1627	127	1627	2913	1627	2517	1627	680	1627	136
1636	32	1636	2668	1636	1473	1636	136	1636	2975	1636	2545	1636	734	1636	140
1645	35	1645	2737	1645	1482	1645	155	1645	3032	1645	2591	1645	767	1645	143
1654	35	1654	2803	1654	1501	1654	173	1654	3078	1654	2607	1654	813	1654	142
1663	36	1663	2858	1663	1528	1663	188	1663	3133	1663	2629	1663	851	1663	155
1672	41	1672	2920	1672	1549	1672	217	1672	3172	1672	2635	1672	892	1672	153
1681	34	1681	2960	1681	1579	1681	226	1681	3227	1681	2653	1681	948	1681	171
1690	45	1690	3022	1690	1598	1690	259	1690	3265	1690	2673	1690	992	1690	166
1699	39	1699	3063	1699	1632	1699	272	1699	3318	1699	2697	1699	1054	1699	178
1708	47	1708	3119	1708	1648	1708	300	1708	3353	1708	2742	1708	1095	1708	179
1717	42	1717	3159	1717	1680	1717	316	1717	3399	1717	2771	1717	1162	1717	188
1726	52	1726	3208	1726	1701	1726	349	1726	3438	1726	2816	1726	1211	1726	198
1735	53	1735	3254	1735	1735	1735	372	1735	3475	1735	2838	1735	1285	1735	203
1744	63	1744	3297	1744	1759	1744	402	1744	3515	1744	2875	1744	1354	1744	213
1753	76	1753	3358	1753	1790	1753	442	1753	3547	1753	2896	1753	1421	1753	210
1762	83	1762	3405	1762	1823	1762	468	1762	3599	1762	2934	1762	1490	1762	222
1771	98	1771	3474	1771	1850	1771	513	1771	3645	1771	2961	1771	1549	1771	218
1780	97	1780	3525	1780	1892	1780	540	1780	3721	1780	2989	1780	1619	1780	236
1789	119	1789	3589	1789	1921	1789	586	1789	3783	1789	3012	1789	1675	1789	242
1798	117	1798	3636	1798	1971	1798	614	1798	3863	1798	3029	1798	1757	1798	270
1807	131	1807	3688	1807	1999	1807	658	1807	3917	1807	3059	1807	1818	1807	287
1816	132	1816	3729	1816	2041	1816	690	1816	3969	1816	3071	1816	1900	1816	314
1825	136	1825	3772	1825	2073	1825	733	1825	4014	1825	3103	1825	1971	1825	346
1834	143	1834	3818	1834	2113	1834	770	1834	4051	1834	3116	1834	2057	1834	366
1843	148	1843	3859	1843	2153	1843	800	1843	4096	1843	3155	1843	2137	1843	407
1852	161	1852	3910	1852	2191	1852	841	1852	4120	1852	3187	1852	2215	1852	435
1861	163	1861	3937	1861	2238	1861	863	1861	4157	1861	3233	1861	2301	1861	488
1870	186	1870	3984	1870	2271	1870	898	1870	4176	1870	3284	1870	2377	1870	522
1879	196	1879	4009	1879	2321	1879	907	1879	4216	1879	3337	1879	2479	1879	573
1888	221	1888	4059	1888	2347	1888	937	1888	4246	1888	3399	1888	2563	1888	608
1897	229	1897	4097	1897	2399	1897	947	1897	4295	1897	3449	1897	2664	1897	657
1906	256	1906	4142	1906	2431	1906	970	1906	4349	1906	3518	1906	2742	1906	699
1915	273	1915	4185	1915	2483	1915	994	1915	4399	1915	3566	1915	2837	1915	737
1924	299	1924	4225	1924	2515	1924	1021	1924	4446	1924	3634	1924	2918	1924	791
1933	325	1933	4270	1933	2556	1933	1056	1933	4481	1933	3690	1933	2998	1933	830
1942	349	1942	4295	1942	2598	1942	1081	1942	4530	1942	3757	1942	3079	1942	887
1951	381	1951	4345	1951	2636	1951	1122	1951	4563	1951	3808	1951	3147	1951	926
1960	395	1960	4379	1960	2690	1960	1147	1960	4617	1960	3868	1960	3221	1960	986
1969	425	1969	4436	1969	2728	1969	1184	1969	4655	1969	3922	1969	3274	1969	1028
1978	436	1978	4472	1978	2789	1978	1207	1978	4716	1978	3960	1978	3339	1978	1090
1987	465	1987	4518	1987	2822	1987	1245	1987	4773	1987	4013	1987	3373	1987	1138
1996	478	1996	4551	1996	2873	1996	1271	1996	4844	1996	4047	1996	3423	1996	1195
2005	505	2005	4590	2005	2904	2005	1300	2005	4912	2005	4102	2005	3459	2005	1264
2014	522	2014	4639	2014	2946	2014	1325	2014	4967	2014	4144	2014	3501	2014	1327
2023	542	2023	4683	2023	2985	2023	1348	2023	5026	2023	4212	2023	3536	2023	1405
2032	567	2032	4747	2032	3025	2032	1376	2032	5057	2032	4269	2032	3567	2032	1461
2041	578	2041	4797	2041	3077	2041	1397	2041	5095	2041	4331	2041	3610	2041	1544
2050	604	2050	4863	2050	3117	2050	1437	2050	5115	2050	4390	2050	3645	2050	1615
2059	607	2059	4897	2059	3170	2059	1461	2059	5153	2059	4442	2059	3703	2059	1707
2068	630	2068	4941	2068	3208	2068	1504	2068	5181	2068	4495	2068	3745	2068	1787
2077	629	2077	4963	2077	3257	2077	1522	2077	5217	2077	4528	2077	3810	2077	1869
2086	645	2086	4989	2086	3286	2086	1550	2086	5253	2086	4581	2086	3850	2086	1944
2095	652	2095	5016	2095	3334	2095	1572	2095	5281	2095	4610	2095	3905	2095	2007
2104	665	2104	5045	2104	3382	2104	1592	2104	5314	2104	4657	2104	3947	2104	2072
2113	680	2113	5096	2113	3437	2113	1612	2113	5336	2113	4689	2113	3994	2113	2119
2122	684	2122	5127	2122	3493	2122	1628	2122	5376	2122	4730	2122	4047	2122	2187
2131	705	2131	5174	2131	3541	2131	1663	2131	5406	2131	4760	2131	4099	2131	2237
2140	703	2140	5198	2140	3605	2140	1683	2140	5464	2140	4794	2140	4172	2140	2305
2149	723	2149	5239	2149	3650	2149	1733	2149	5517	2149	4838	2149	4230	2149	2357
2158	723	2158	5267	2158	3711	2158	1768	2158	5589	2158	4870	2158	4310	2158	2420
2167	742	2167	5308	2167	3749	2167	1832	2167	5657	2167	4917	2167	4370	2167	2470
2176	748	2176	5344	2176	3800	2176	1878	2176	5729	2176	4938	2176	4452	2176	2525
2185	765	2185	5381	2185	3826	2185	1936	2185	5804	2185	4978	2185	4514	2185	2578
2194	784	2194	5421	2194	3858	2194	1981	2194	5874	2194	4993	2194	4587	2194	2619
2203	800	2203	5452	2203	3872	2203	2021	2203	5954	2203	5019	2203	4656	2203	2672
2212	823	2212	5506	2212	3877	2212	2064	2212	6012	2212	5032	2212	4730	2212	2697
2221	833	2221	5549	2221	3896	2221	2088	2221	6082	2221	5064	2221	4813	2221	2738
2230	858	2230	5611	2230	3907	2230	2120	2230	6130	2230	5091	2230	4884	2230	2755
2239	870	2239	5647	2239	3944	2239	2136	2239	6195	2239	5115	2239	4972	2239	2789
2248	903	2248	5694	2248	3969	2248	2170	2248	6244	2248	5149	2248	5039	2248	2816
2257	920	2257	5723	2257	4015	2257	2192	2257	6302	2257	5168	2257	5124	2257	2850
2266	952	2266	5762	2266	4046	2266	2234	2266	6358	2266	5209	2266	5186	2266	2886
2275	974	2275	5805	2275	4097	2275	2285	2275	6411	2275	5239	2275	5268	2275	2916
2284	1001	2284	5856	2284	4138	2284	2340	2284	6478	2284	5295	2284	5342	2284	2947
2293	1027	2293	5922	2293	4179	2293	2406	2293	6526	2293	5347	2293	5430	2293	2964
2302	1041	2302	5982	2302	4224	2302	2458	2302	6594	2302	5416	2302	5522	2302	2994
2311	1066	2311	6063	2311	4258	2311	2523	2311	6650	2311	5476	2311	5607	2311	3010
2320	1077	2320	6124	2320	4306	2320	2563	2320	6733	2320	5530	2320	5705	2320	3050
2329	1097	2329	6199	2329	4339	2329	2618	2329	6793	2329	5579	2329	5794	2329	3074
2338	1099	2338	6245	2338	4388	2338	2648	2338	6866	2338	5612	2338	5907	2338	3111
2347	1116	2347	6293	2347	4413	2347	2691	2347	6927	2347	5663	2347	5998	2347	3137
2356	1130	2356	6321	2356	4457	2356	2724	2356	6996	2356	5703	2356	6110	2356	3168
2365	1152	2365	6352	2365	4479	2365	2762	2365	7070	2365	5775	2365	6211	2365	3202
2374	1174	2374	6380	2374	4517	2374	2801	2374	7130	2374	5841	2374	6319	2374	3229
2383	1195	2383	6395	2383	4559	2383	2837	2383	7201	2383	5916	2383	6421	2383	3280
2392	1227	2392	6422	2392	4596	2392	2882	2392	7252	2392	5976	2392	6521	2392	3315
2401	1240	2401	6436	2401	4644	2401	2923	2401	7321	2401	6038	2401	6632	2401	3374
2410	1267	2410	6473	2410	4677	2410	2992	2410	7366	2410	6087	2410	6727	2410	3420
2419	1278	2419	6499	2419	4728	2419	3058	2419	7421	2419	6124	2419	6831	2419	3482
2428	1302	2428	6545	2428	4755	2428	3153	2428	7457	2428	6166	2428	6915	2428	3530
2437	1316	2437	6585	2437	4795	2437	3232	2437	7504	2437	6192	2437	7008	2437	3583
2446	1338	2446	6634	2446	4811	2446	3327	2446	7541	2446	6242	2446	7073	2446	3625
2455	1353	2455	6679	2455	4829	2455	3415	2455	7575	2455	6280	2455	7149	2455	3658
2464	1370	2464	6721	2464	4833	2464	3498	2464	7617	2464	6350	2464	7207	2464	3699
2473	1394	2473	6770	2473	4834	2473	3584	2473	7647	2473	6407	2473	7264	2473	3717
2482	1405	2482	6810	2482	4840	2482	3650	2482	7697	2482	6486	2482	7319	2482	3755
2491	1428	2491	6870	2491	4844	2491	3727	2491	7734	2491	6573	2491	7362	2491	3782
2500	1431	2500	6904	2500	4866	2500	3777	2500	7790	2500	6670	2500	7424	2500	3845
2509	1451	2509	6950	2509	4871	2509	3843	2509	7833	2509	6788	2509	7468	2509	3909
2518	1448	2518	6971	2518	4894	2518	3888	2518	7886	2518	6896	2518	7535	2518	4004
2527	1464	2527	7004	2527	4901	2527	3951	2527	7926	2527	6998	2527	7580	2527	4099
2536	1471	2536	7033	2536	4930	2536	4001	2536	7962	2536	7067	2536	7633	2536	4201
2545	1485	2545	7064	2545	4952	2545	4050	2545	7993	2545	7150	2545	7663	2545	4303
2554	1501	2554	7101	2554	4985	2554	4100	2554	8012	2554	7199	2554	7703	2554	4392
2563	1516	2563	7128	2563	5014	2563	4141	2563	8030	2563	7260	2563	7743	2563	4498
2572	1544	2572	7165	2572	5046	2572	4184	2572	8019	2572	7295	2572	7776	2572	4589
2581	1556	2581	7186	2581	5088	2581	4210	2581	8029	2581	7334	2581	7802	2581	4713
2590	1586	2590	7229	2590	5119	2590	4247	2590	8013	2590	7368	2590	7807	2590	4830
2599	1597	2599	7255	2599	5162	2599	4261	2599	8016	2599	7384	2599	7822	2599	4968
2608	1631	2608	7291	2608	5187	2608	4288	2608	8011	2608	7398	2608	7814	2608	5087
2617	1652	2617	7309	2617	5232	2617	4297	2617	8021	2617	7393	2617	7822	2617	5226
2626	1688	2626	7328	2626	5256	2626	4315	2626	8019	2626	7410	2626	7810	2626	5374
2635	1716	2635	7342	2635	5292	2635	4336	2635	8004	2635	7419	2635	7807	2635	5520
2644	1745	2644	7355	2644	5320	2644	4364	2644	7994	2644	7456	2644	7787	2644	5669
2653	1773	2653	7376	2653	5349	2653	4395	2653	7957	2653	7480	2653	7764	2653	5791
2662	1786	2662	7394	2662	5382	2662	4410	2662	7931	2662	7519	2662	7730	2662	5915
2671	1816	2671	7427	2671	5412	2671	4441	2671	7877	2671	7555	2671	7687	2671	6004
2680	1825	2680	7436	2680	5458	2680	4452	2680	7843	2680	7596	2680	7660	2680	6114
2689	1855	2689	7464	2689	5493	2689	4482	2689	7796	2689	7644	2689	7622	2689	6205
2698	1862	2698	7474	2698	5549	2698	4493	2698	7756	2698	7683	2698	7606	2698	6312
2707	1887	2707	7496	2707	5595	2707	4528	2707	7707	2707	7721	2707	7568	2707	6418
2716	1896	2716	7505	2716	5662	2716	4562	2716	7671	2716	7727	2716	7550	2716	6525
2725	1921	2725	7502	2725	5714	2725	4603	2725	7652	2725	7732	2725	7518	2725	6623
2734	1943	2734	7501	2734	5768	2734	4640	2734	7627	2734	7708	2734	7499	2734	6702
2743	1960	2743	7499	2743	5808	2743	4662	2743	7608	2743	7700	2743	7477	2743	6790
2752	1986	2752	7505	2752	5837	2752	4695	2752	7561	2752	7690	2752	7448	2752	6849
2761	1997	2761	7490	2761	5874	2761	4710	2761	7526	2761	7703	2761	7422	2761	6922
2770	2026	2770	7495	2770	5896	2770	4743	2770	7463	2770	7721	2770	7378	2770	6965
2779	2029	2779	7474	2779	5943	2779	4761	2779	7415	2779	7738	2779	7343	2779	7018
2788	2052	2788	7462	2788	5976	2788	4803	2788	7348	2788	7777	2788	7280	2788	7058
2797	2050	2797	7437	2797	6029	2797	4832	2797	7287	2797	7810	2797	7234	2797	7100
2806	2060	2806	7413	2806	6064	2806	4869	2806	7224	2806	7867	2806	7169	2806	7143
2815	2063	2815	7388	2815	6103	2815	4901	2815	7163	2815	7903	2815	7119	2815	7193
2824	2071	2824	7355	2824	6131	2824	4928	2824	7110	2824	7951	2824	7053	2824	7254
2833	2086	2833	7337	2833	6160	2833	4964	2833	7042	2833	7974	2833	6988	2833	7288
2842	2093	2842	7302	2842	6201	2842	4986	2842	6991	2842	7995	2842	6924	2842	7334
2851	2118	2851	7283	2851	6238	2851	5029	2851	6915	2851	8005	2851	6854	2851	7363
2860	2120	2860	7239	2860	6294	2860	5054	2860	6847	2860	8011	2860	6796	2860	7411
2869	2148	2869	7212	2869	6330	2869	5093	2869	6749	2869	8013	2869	6715	2869	7439
2878	2152	2878	7168	2878	6380	2878	5108	2878	6661	2878	7993	2878	6648	2878	7478
2887	2176	2887	7129	2887	6411	2887	5137	2887	6559	2887	7981	2887	6550	2887	7514
2896	2183	2896	7085	2896	6478	2896	5156	2896	6443	2896	7937	2896	6463	2896	7551
2905	2203	2905	7041	2905	6552	2905	5182	2905	6313	2905	7915	2905	6354	2905	7609
2914	2219	2914	7001	2914	6640	2914	5206	2914	6162	2914	7899	2914	6255	2914	7669
2923	2230	2923	6947	2923	6725	2923	5210	2923	6018	2923	7922	2923	6135	2923	7743
2932	2247	2932	6905	2932	6793	2932	5215	2932	5845	2932	7946	2932	6008	2932	7813
2941	2259	2941	6841	2941	6852	2941	5190	2941	5692	2941	7987	2941	5886	2941	7905
2950	2287	2950	6800	2950	6881	2950	5170	2950	5533	2950	8021	2950	5754	2950	7964
2959	2304	2959	6743	2959	6921	2959	5123	2959	5400	2959	8046	2959	5649	2959	8026
2968	2340	2968	6698	2968	6946	2968	5088	2968	5255	2968	8073	2968	5531	2968	8054
2977	2359	2977	6640	2977	6996	2977	5035	2977	5136	2977	8077	2977	5441	2977	8077
2986	2389	2986	6580	2986	7026	2986	4993	2986	5022	2986	8109	2986	5344	2986	8104
2995	2415	2995	6513	2995	7075	2995	4944	2995	4922	2995	8125	2995	5270	2995	8132
3004	2439	3004	6435	3004	7122	3004	4883	3004	4818	3004	8161	3004	5189	3004	8190
3013	2469	3013	6362	3013	7181	3013	4823	3013	4718	3013	8181	3013	5108	3013	8252
3022	2490	3022	6263	3022	7250	3022	4751	3022	4651	3022	8217	3022	5025	3022	8336
3031	2526	3031	6175	3031	7323	3031	4695	3031	4569	3031	8245	3031	4931	3031	8398
3040	2547	3040	6063	3040	7420	3040	4621	3040	4518	3040	8271	3040	4838	3040	8477
3049	2587	3049	5958	3049	7500	3049	4577	3049	4453	3049	8312	3049	4731	3049	8537
3058	2612	3058	5834	3058	7593	3058	4527	3058	4404	3058	8349	3058	4647	3058	8598
3067	2656	3067	5725	3067	7658	3067	4500	3067	4352	3067	8396	3067	4557	3067	8649
3076	2693	3076	5616	3076	7729	3076	4470	3076	4306	3076	8429	3076	4498	3076	8691
3085	2734	3085	5506	3085	7787	3085	4444	3085	4270	3085	8480	3085	4436	3085	8720
3094	2771	3094	5404	3094	7839	3094	4420	3094	4242	3094	8521	3094	4389	3094	8729
3103	2800	3103	5285	3103	7881	3103	4390	3103	4225	3103	8581	3103	4339	3103	8758
3112	2840	3112	5181	3112	7909	3112	4376	3112	4196	3112	8632	3112	4287	3112	8783
3121	2870	3121	5057	3121	7942	3121	4346	3121	4187	3121	8688	3121	4245	3121	8842
3130	2918	3130	4951	3130	7958	3130	4335	3130	4144	3130	8738	3130	4186	3130	8899
3139	2956	3139	4830	3139	7999	3139	4295	3139	4115	3139	8783	3139	4140	3139	8982
3148	3021	3148	4724	3148	8023	3148	4275	3148	4066	3148	8854	3148	4077	3148	9049
3157	3078	3157	4608	3157	8073	3157	4240	3157	4019	3157	8924	3157	4032	3157	9116
3166	3150	3166	4493	3166	8112	3166	4217	3166	3961	3166	9031	3166	3969	3166	9173
3175	3208	3175	4391	3175	8150	3175	4191	3175	3892	3175	9123	3175	3922	3175	9217
3184	3263	3184	4289	3184	8170	3184	4161	3184	3839	3184	9235	3184	3860	3184	9266
3193	3316	3193	4207	3193	8183	3193	4136	3193	3777	3193	9324	3193	3797	3193	9295
3202	3364	3202	4118	3202	8202	3202	4094	3202	3729	3202	9425	3202	3733	3202	9350
3211	3427	3211	4062	3211	8207	3211	4061	3211	3664	3211	9525	3211	3658	3211	9391
3220	3471	3220	3994	3220	8230	3220	4002	3220	3619	3220	9629	3220	3600	3220	9452
3229	3539	3229	3955	3229	8240	3229	3957	3229	3557	3229	9735	3229	3525	3229	9503
3238	3589	3238	3916	3238	8274	3238	3890	3238	3510	3238	9815	3238	3468	3238	9563
3247	3655	3247	3888	3247	8287	3247	3835	3247	3447	3247	9905	3247	3389	3247	9617
3256	3712	3256	3848	3256	8323	3256	3766	3256	3390	3256	9963	3256	3330	3256	9673
3265	3783	3265	3798	3265	8356	3265	3696	3265	3335	3265	10026	3265	3249	3265	9736
3274	3855	3274	3747	3274	8402	3274	3626	3274	3262	3274	10073	3274	3179	3274	9799
3283	3916	3283	3677	3283	8454	3283	3552	3283	3205	3283	10135	3283	3105	3283	9884
3292	3986	3292	3619	3292	8508	3292	3496	3292	3127	3292	10187	3292	3034	3292	9961
3301	4031	3301	3540	3301	8575	3301	3424	3301	3065	3301	10250	3301	2966	3301	10064
3310	4099	3310	3487	3310	8625	3310	3374	3310	2980	3310	10316	3310	2888	3310	10162
3319	4146	3319	3419	3319	8698	3319	3303	3319	2918	3319	10375	3319	2821	3319	10278
3328	4208	3328	3373	3328	8747	3328	3251	3328	2853	3328	10437	3328	2742	3328	10380
3337	4251	3337	3322	3337	8810	3337	3185	3337	2800	3337	10473	3337	2677	3337	10466
3346	4304	3346	3283	3346	8855	3346	3130	3346	2743	3346	10511	3346	2600	3346	10535
3355	4344	3355	3253	3355	8906	3355	3073	3355	2683	3355	10517	3355	2539	3355	10575
3364	4390	3364	3206	3364	8952	3364	3014	3364	2636	3364	10528	3364	2476	3364	10606
3373	4440	3373	3169	3373	8998	3373	2962	3373	2575	3373	10508	3373	2421	3373	10600
3382	4483	3382	3108	3382	9044	3382	2892	3382	2530	3382	10491	3382	2371	3382	10606
3391	4538	3391	3065	3391	9080	3391	2844	3391	2465	3391	10466	3391	2315	3391	10591
3400	4572	3400	3001	3400	9130	3400	2772	3400	2416	3400	10434	3400	2272	3400	10592
3409	4617	3409	2951	3409	9157	3409	2711	3409	2349	3409	10410	3409	2215	3409	10577
3418	4638	3418	2885	3418	9204	3418	2627	3418	2296	3418	10370	3418	2175	3418	10572
3427	4665	3427	2821	3427	9231	3427	2554	3427	2237	3427	10336	3427	2112	3427	10554
3436	4675	3436	2755	3436	9274	3436	2465	3436	2183	3436	10276	3436	2070	3436	10539
3445	4700	3445	2682	3445	9301	3445	2387	3445	2130	3445	10230	3445	2015	3445	10536
3454	4720	3454	2617	3454	9326	3454	2311	3454	2068	3454	10162	3454	1975	3454	10518
3463	4741	3463	2536	3463	9349	3463	2243	3463	2019	3463	10112	3463	1934	3463	10508
3472	4772	3472	2474	3472	9359	3472	2201	3472	1955	3472	10061	3472	1889	3472	10463
3481	4787	3481	2391	3481	9386	3481	2143	3481	1902	3481	10024	3481	1854	3481	10424
3490	4824	3490	2325	3490	9405	3490	2118	3490	1843	3490	10000	3490	1801	3490	10351
3499	4843	3499	2251	3499	9456	3499	2077	3499	1798	3499	9975	3499	1772	3499	10282
3508	4881	3508	2187	3508	9486	3508	2057	3508	1740	3508	9955	3508	1718	3508	10192
3517	4899	3517	2119	3517	9526	3517	2021	3517	1688	3517	9912	3517	1681	3517	10092
3526	4924	3526	2054	3526	9536	3526	1993	3526	1629	3526	9892	3526	1629	3526	9988
3535	4940	3535	1999	3535	9541	3535	1961	3535	1563	3535	9854	3535	1588	3535	9884
3544	4951	3544	1935	3544	9534	3544	1918	3544	1506	3544	9831	3544	1540	3544	9805
3553	4960	3553	1882	3553	9525	3553	1889	3553	1440	3553	9793	3553	1490	3553	9713
3562	4956	3562	1815	3562	9524	3562	1836	3562	1395	3562	9762	3562	1445	3562	9637
3571	4955	3571	1770	3571	9513	3571	1804	3571	1334	3571	9723	3571	1405	3571	9543
3580	4931	3580	1702	3580	9525	3580	1750	3580	1300	3580	9674	3580	1385	3580	9462
3589	4916	3589	1653	3589	9521	3589	1726	3589	1248	3589	9618	3589	1352	3589	9353
3598	4878	3598	1585	3598	9537	3598	1679	3598	1212	3598	9530	3598	1340	3598	9239
3607	4851	3607	1533	3607	9537	3607	1657	3607	1175	3607	9456	3607	1309	3607	9106
3616	4823	3616	1482	3616	9544	3616	1624	3616	1135	3616	9364	3616	1297	3616	8960
3625	4798	3625	1428	3625	9530	3625	1594	3625	1106	3625	9286	3625	1264	3625	8812
3634	4760	3634	1385	3634	9512	3634	1576	3634	1063	3634	9185	3634	1242	3634	8631
3643	4708	3643	1321	3643	9491	3643	1544	3643	1029	3643	9099	3643	1209	3643	8471
3652	4661	3652	1273	3652	9463	3652	1526	3652	978	3652	8993	3652	1160	3652	8301
3661	4601	3661	1210	3661	9441	3661	1491	3661	946	3661	8884	3661	1116	3661	8153
3670	4573	3670	1173	3670	9404	3670	1473	3670	897	3670	8772	3670	1046	3670	8010
3679	4540	3679	1124	3679	9385	3679	1433	3679	870	3679	8653	3679	986	3679	7895
3688	4530	3688	1084	3688	9342	3688	1411	3688	823	3688	8527	3688	907	3688	7775
3697	4495	3697	1044	3697	9314	3697	1379	3697	788	3697	8380	3697	855	3697	7661
3706	4470	3706	1013	3706	9274	3706	1353	3706	755	3706	8249	3706	795	3706	7548
3715	4433	3715	987	3715	9239	3715	1327	3715	717	3715	8089	3715	759	3715	7429
3724	4394	3724	948	3724	9209	3724	1292	3724	698	3724	7939	3724	708	3724	7337
3733	4357	3733	920	3733	9179	3733	1265	3733	661	3733	7769	3733	666	3733	7224
3742	4313	3742	881	3742	9153	3742	1220	3742	647	3742	7622	3742	630	3742	7119
3751	4296	3751	860	3751	9111	3751	1194	3751	621	3751	7482	3751	587	3751	6992
3760	4272	3760	826	3760	9079	3760	1152	3760	620	3760	7356	3760	561	3760	6874
3769	4270	3769	813	3769	9025	3769	1133	3769	610	3769	7261	3769	518	3769	6731
3778	4253	3778	787	3778	8993	3778	1096	3778	609	3778	7162	3778	498	3778	6593
3787	4259	3787	769	3787	8942	3787	1077	3787	596	3787	7108	7	13	3787	6449
3796	4253	3796	747	3796	8907	3796	1048	3796	587	3796	7047	16	18	3796	6297
3805	4245	3805	722	3805	8864	3805	1029	3805	580	3805	7018	25	19	3805	6178
3814	4236	3814	699	3814	8827	3814	1014	3814	556	3814	6991	34	20	3814	6056
3823	4216	3823	658	3823	8790	3823	988	3823	551	3823	6988	43	23	3823	5955
3832	4198	3832	638	3832	8743	3832	978	3832	523	3832	6969	52	24	3832	5830
3841	4150	3841	597	3841	8703	3841	948	3841	508	3841	6948	61	26	3841	5721
3850	4109	3850	578	3850	8638	3850	932	7	9	3850	6913	70	28	3850	5579
3859	4038	3859	548	3859	8587	3859	900	16	18	3859	6851	79	29	3859	5436
3868	3980	3868	529	3868	8515	3868	883	25	22	3868	6790	88	33	3868	5283
3877	3901	3877	510	3877	8472	3877	854	34	25	3877	6710	97	34	3877	5129
3886	3825	7	7	3886	8420	3886	831	43	26	3886	6645	106	36	3886	4975
3895	3741	16	15	3895	8383	3895	804	52	26	3895	6559	115	34	3895	4816
3904	3663	25	20	3904	8333	3904	773	61	26	3904	6495	124	32	3904	4685
3913	3586	34	24	3913	8268	3913	749	70	33	3913	6427	133	30	3913	4548
3922	3495	43	28	3922	8206	3922	706	79	33	3922	6361	142	28	3922	4441
3931	3418	52	30	3931	8122	3931	673	88	35	3931	6296	151	30	3931	4326
3940	3319	61	32	3940	8051	3940	622	97	32	3940	6229	160	31	3940	4250
3949	3239	70	29	3949	7965	3949	592	106	35	3949	6170	169	36	3949	4177
3958	3146	79	29	3958	7894	3958	545	115	36	3958	6099	178	36	3958	4125
3967	3069	88	30	3967	7802	3967	517	124	35	3967	6047	187	36	3967	4075
3976	2992	97	29	3976	7718	7	9	133	35	3976	5970	196	33	3976	4022
3985	2929	106	31	3985	7610	16	20	142	33	3985	5910	205	32	3985	3969
3994	2864	115	34	3994	7486	25	21	151	32	3994	5824	214	29	3994	3894
4003	2796	124	33	4003	7346	34	26	160	31	4003	5743	223	31	4003	3830
4012	2748	133	32	4012	7184	43	28	169	35	4012	5638	232	32	4012	3743
4021	2689	142	32	4021	7029	52	29	178	32	4021	5539	241	31	4021	3666
4030	2645	151	30	4030	6867	61	30	187	35	4030	5442	250	31	4030	3560
4039	2595	160	29	4039	6723	70	29	196	32	4039	5341	259	32	4039	3457
4048	2571	169	29	4048	6567	79	31	205	29	4048	5268	268	31	4048	3334
4057	2540	178	29	4057	6438	88	34	214	29	4057	5181	277	31	4057	3209
4066	2520	187	31	4066	6311	97	37	223	29	4066	5130	286	33	4066	3088
4075	2502	196	31	4075	6195	106	38	232	32	4075	5055	295	34	4075	2961
4084	2485	205	32	4084	6081	115	37	241	30	4084	4994	304	32	4084	2860
4093	2478	214	32	4093	5970	124	35	250	31	4093	4922	313	30	4093	2748
4102	2456	223	29	4102	5866	133	34	259	28	4102	4857	322	32	4102	2660
4111	2449	232	31	4111	5741	142	33	268	30	4111	4778	331	35	4111	2555
4120	2423	241	31	4120	5641	151	31	277	30	4120	4689	340	36	4120	2483
4129	2418	250	31	4129	5522	160	31	286	34	4129	4611	349	37	4129	2400
4138	2395	259	33	4138	5425	169	30	295	31	4138	4510	358	36	4138	2322
4147	2386	268	34	4147	5325	178	33	304	29	4147	4435	367	35	4147	2238
4156	2368	277	34	4156	5240	187	32	313	30	4156	4334	376	32	4156	2155
4165	2356	286	35	4165	5137	196	34	322	29	4165	4263	385	33	4165	2084
4174	2342	295	36	4174	5029	205	36	331	33	4174	4185	394	31	4174	1999
4183	2324	304	33	4183	4920	214	37	340	30	4183	4130	403	33	4183	1931
4192	2316	313	33	4192	4802	223	36	349	33	4192	4064	412	33	4192	1852
4201	2288	322	33	4201	4697	232	35	358	29	4201	4010	421	33	4201	1798
4210	2280	331	33	4210	4574	241	33	367	33	4210	3953	430	35	4210	1740
4219	2255	340	33	4219	4479	250	33	376	33	4219	3877	439	32	4219	1701
4228	2244	349	31	4228	4370	259	32	385	35	4228	3820	448	32	4228	1647
4237	2213	358	34	4237	4294	268	31	394	32	4237	3745	457	30	4237	1602
4246	2193	367	30	4246	4211	277	34	403	30	4246	3689	466	31	4246	1556
4255	2164	376	28	4255	4136	286	36	412	31	4255	3608	475	31	4255	1499
4264	2134	385	29	4264	4055	295	35	421	28	4264	3543	484	32	4264	1450
4273	2110	394	30	4273	3963	304	34	430	31	4273	3465	493	30	4273	1375
4282	2078	403	32	4282	3872	313	30	439	34	4282	3387	502	32	4282	1307
4291	2059	412	33	4291	3770	322	30	448	36	4291	3307	511	33	4291	1225
4300	2021	421	31	4300	3695	331	28	457	36	4300	3211	520	31	4300	1165
4309	1998	430	29	4309	3602	340	32	466	34	4309	3127	529	33	4309	1100
4318	1960	439	29	4318	3528	349	34	475	32	4318	3029	538	33	4318	1054
4327	1934	448	28	4327	3431	358	36	484	32	4327	2950	547	37	4327	1008
4336	1899	457	29	4336	3332	367	33	493	32	4336	2853	556	35	4336	963
4345	1862	466	31	4345	3226	376	34	502	33	4345	2774	565	36	4345	934
4354	1829	475	35	4354	3119	385	33	511	33	4354	2667	574	35	4354	899
4363	1786	484	33	4363	3019	394	32	520	30	4363	2574	583	31	4363	885
4372	1756	493	32	4372	2913	403	31	529	32	4372	2466	592	31	4372	860
4381	1711	502	33	4381	2837	412	31	538	29	4381	2369	601	31	4381	848
4390	1684	511	34	4390	2749	421	32	547	33	4390	2293	610	33	4390	820
4399	1639	520	33	4399	2693	430	34	556	33	4399	2213	619	33	4399	793
4408	1614	529	33	4408	2621	439	36	565	34	4408	2156	628	35	4408	759
4417	1571	538	34	4417	2571	448	35	574	34	4417	2082	637	33	4417	723
4426	1541	547	33	4426	2504	457	33	583	33	4426	2031	646	32	4426	694
4435	1504	556	33	4435	2442	466	31	592	35	4435	1957	655	30	4435	660
4444	1462	565	32	4444	2372	475	31	601	31	4444	1905	664	30	4444	641
4453	1430	574	31	4453	2306	484	32	610	33	4453	1848	673	28	4453	609
4462	1387	583	31	4462	2247	493	32	619	33	4462	1801	682	30	4462	603
4471	1356	592	32	4471	2174	502	35	628	36	4471	1749	691	33	4471	582
4480	1304	601	34	4480	2120	511	31	637	34	4480	1699	700	33	4480	573
4489	1272	610	33	4489	2052	520	29	646	36	4489	1654	709	31	4489	554
4498	1218	619	32	4498	2007	529	27	655	36	4498	1605	718	31	4498	539
4507	1176	628	32	4507	1943	538	30	664	34	4507	1566	727	32	4507	527
4516	1112	637	30	4516	1898	547	32	673	33	4516	1517	736	33	4516	502
4525	1055	646	31	4525	1838	556	33	682	31	4525	1490	745	35	7	6
4534	1000	655	31	4534	1780	565	33	691	33	4534	1452	754	31	16	14
4543	947	664	32	4543	1719	574	33	700	30	4543	1431	763	31	25	17
4552	914	673	34	4552	1654	583	32	709	32	4552	1407	772	32	34	23
4561	868	682	35	4561	1602	592	31	718	29	4561	1387	781	29	43	26
4570	851	691	33	4570	1529	601	30	727	32	4570	1365	790	32	52	27
4579	819	700	34	4579	1489	610	29	736	29	4579	1334	799	31	61	28
4588	810	709	33	4588	1429	619	30	745	33	4588	1324	808	35	70	31
4597	781	718	33	4597	1400	628	33	754	31	4597	1293	817	35	79	32
4606	767	727	33	4606	1370	637	34	763	29	4606	1284	826	31	88	30
4615	753	736	32	4615	1350	646	32	772	32	4615	1252	835	32	97	29
4624	739	745	35	4624	1337	655	29	781	27	4624	1235	844	32	106	31
4633	740	754	37	4633	1319	664	28	790	31	4633	1194	853	31	115	30
4642	730	763	36	4642	1309	673	28	799	31	4642	1155	862	33	124	29
4651	738	772	36	4651	1283	682	27	808	35	4651	1116	871	35	133	31
4660	728	781	35	4660	1268	691	28	817	31	4660	1069	880	33	142	32
4669	733	790	32	4669	1229	700	32	826	33	4669	1048	889	32	151	31
4678	713	799	35	4678	1199	709	33	835	30	4678	1014	898	32	160	33
4687	706	808	35	4687	1144	718	33	844	31	4687	1003	907	34	169	34
4696	689	817	33	4696	1101	727	31	853	30	4696	981	916	34	178	35
4705	672	826	32	4705	1046	736	28	862	31	4705	974	925	32	187	33
4714	650	835	31	4714	1004	745	30	871	31	4714	953	934	32	196	32
4723	624	844	32	4723	971	754	31	880	33	4723	941	943	31	205	33
4732	604	853	34	4732	936	763	30	889	31	4732	914	952	28	214	30
4741	571	862	35	4741	924	772	31	898	38	4741	887	961	27	223	30
4750	558	871	36	4750	895	781	32	907	31	4750	863	970	30	232	34
4759	526	880	34	4759	885	790	31	916	44	4759	826	979	31	241	31
4768	514	889	32	4768	862	799	33	925	42	4768	812	988	35	250	33
7	14	898	32	4777	850	808	33	934	49	4777	781	997	31	259	34
16	21	907	30	4786	824	817	35	943	57	4786	761	1006	31	268	32
25	26	916	29	4795	805	826	33	952	59	4795	725	1015	32	277	32
34	26	925	31	4804	779	835	33	961	79	4804	709	1024	31	286	31
43	28	934	34	4813	755	844	34	970	83	4813	682	1033	31	295	29
52	26	943	34	4822	740	853	31	979	103	4822	664	1042	29	304	32
61	28	952	35	4831	715	862	33	988	97	4831	640	1051	30	313	34
70	30	961	32	4840	716	871	30	997	113	4840	620	1060	30	322	32
79	32	970	33	4849	701	880	31	1006	110	4849	614	1069	31	331	34
88	30	979	33	4858	706	889	31	1015	112	4858	585	1078	29	340	35
97	31	988	33	4867	699	898	32	1024	112	4867	579	1087	28	349	36
106	32	997	30	4876	697	907	32	1033	113	4876	558	1096	28	358	36
115	29	1006	30	4885	687	916	34	1042	119	4885	557	1105	30	367	32
124	29	1015	29	4894	681	925	31	1051	112	4894	543	1114	30	376	32
133	31	1024	31	4903	678	934	32	1060	123	4903	538	1123	29	385	33
142	34	1033	28	4912	661	943	30	1069	118	4912	520	1132	32	394	33
151	35	1042	36	4921	663	952	29	1078	135	4921	502	1141	30	403	31
160	37	1051	33	4930	648	961	32	1087	133	7	11	1150	34	412	34
169	35	1060	33	4939	653	970	33	1096	149	16	22	1159	30	421	37
178	32	1069	32	4948	638	979	33	1105	155	25	26	1168	30	430	36
187	31	1078	33	4957	637	988	31	1114	169	34	27	1177	32	439	31
196	31	1087	34	4966	618	997	32	1123	189	43	30	1186	28	448	31
205	31	1096	29	4975	605	1006	32	1132	197	52	29	1195	29	457	30
214	30	1105	39	4984	583	1015	34	1141	222	61	25	1204	33	466	30
223	33	1114	35	4993	556	1024	32	1150	233	70	27	1213	31	475	31
232	30	1123	53	5002	546	1033	33	1159	261	79	25	1222	49	484	30
241	31	1132	51	5011	516	1042	31	1168	269	88	27	1231	44	493	29
250	31	1141	70	5020	506	1051	30	1177	296	97	31	1240	66	502	30
259	30	1150	80	7	13	1060	33	1186	306	106	33	1249	68	511	34
268	29	1159	92	16	18	1069	33	1195	327	115	35	1258	85	520	35
277	33	1168	106	25	21	1078	36	1204	348	124	33	1267	92	529	32
286	31	1177	113	34	24	1087	37	1213	371	133	30	1276	112	538	32
295	29	1186	129	43	25	1096	33	1222	405	142	31	1285	126	547	37
304	29	1195	132	52	28	1105	34	1231	429	151	29	1294	138	556	34
313	30	1204	150	61	28	1114	34	1240	469	160	30	1303	160	565	34
322	31	1213	152	70	31	1123	32	1249	495	169	33	1312	165	574	34
331	32	1222	173	79	30	1132	37	1258	549	178	33	1321	190	583	32
340	36	1231	174	88	33	1141	31	1267	579	187	34	1330	198	592	33
349	36	1240	189	97	32	1150	44	1276	620	196	33	1339	223	601	34
358	34	1249	196	106	31	1159	42	1285	650	205	33	1348	230	610	34
367	33	1258	205	115	31	1168	58	1294	673	214	32	1357	257	619	33
376	32	1267	224	124	32	1177	62	1303	701	223	31	1366	274	628	31
385	31	1276	233	133	32	1186	80	1312	728	232	29	1375	308	637	29
394	30	1285	259	142	31	1195	87	1321	769	241	35	1384	345	646	30
403	33	1294	267	151	32	1204	101	1330	791	250	35	1393	374	655	29
412	33	1303	296	160	32	1213	113	1339	834	259	35	1402	419	664	31
421	34	1312	312	169	35	1222	114	1348	857	268	35	1411	446	673	33
430	32	1321	347	178	33	1231	132	1357	897	277	31	1420	486	682	34
439	31	1330	373	187	34	1240	131	1366	931	286	31	1429	506	691	34
448	30	1339	403	196	32	1249	146	1375	971	295	32	1438	549	700	32
457	33	1348	434	205	30	1258	143	1384	1010	304	34	1447	573	709	33
466	33	1357	463	214	28	1267	160	1393	1045	313	34	1456	618	718	32
475	33	1366	503	223	32	1276	158	1402	1090	322	31	1465	667	727	32
484	33	1375	527	232	33	1285	167	1411	1125	331	33	1474	714	736	33
493	32	1384	581	241	30	1294	177	1420	1188	340	33	1483	775	745	32
502	34	1393	611	250	33	1303	181	1429	1238	349	30	1492	818	754	31
511	32	1402	664	259	34	1312	201	1438	1311	358	32	1501	877	763	29
520	33	1411	694	268	36	1321	212	1447	1368	367	32	1510	919	772	32
529	31	1420	740	277	35	1330	241	1456	1439	376	34	1519	975	781	33
538	29	1429	775	286	35	1339	252	1465	1511	385	38	1528	1017	790	31
547	28	1438	808	295	33	1348	286	1474	1582	394	38	1537	1071	799	29
556	27	1447	849	304	33	1357	298	1483	1663	403	35	1546	1118	808	31
565	28	1456	880	313	32	1366	329	1492	1730	412	34	1555	1172	817	32
574	28	1465	927	322	32	1375	355	1501	1810	421	29	1564	1228	826	31
583	31	1474	958	331	30	1384	383	1510	1868	430	31	1573	1276	835	32
592	32	1483	1014	340	31	1393	423	1519	1941	439	28	1582	1333	844	29
601	33	1492	1055	349	32	1402	454	1528	1990	448	30	1591	1382	853	28
610	30	1501	1118	358	31	1411	502	1537	2064	457	32	1600	1451	862	29
619	30	1510	1165	367	30	1420	526	1546	2122	466	32	1609	1499	871	32
628	28	1519	1222	376	31	1429	574	1555	2195	475	29	1618	1565	880	33
637	31	1528	1275	385	30	1438	604	1564	2265	484	29	1627	1616	889	33
646	33	1537	1319	394	32	1447	650	1573	2335	493	30	1636	1681	898	30
655	32	1546	1372	403	31	1456	688	1582	2411	502	31	1645	1745	907	30
664	32	1555	1406	412	30	1465	730	1591	2473	511	33	1654	1806	916	27
673	29	1564	1455	421	32	1474	774	1600	2548	520	31	1663	1873	925	28
682	30	1573	1487	430	30	1483	816	1609	2601	529	31	1672	1936	934	33
691	34	1582	1530	439	28	1492	870	1618	2667	538	31	1681	2035	943	32
700	36	1591	1562	448	29	1501	915	1627	2720	547	32	1690	2134	952	33
709	36	1600	1606	457	28	1510	971	1636	2781	556	30	1699	2262	961	35
718	33	1609	1644	466	31	1519	1013	1645	2832	565	32	1708	2382	970	32
727	30	1618	1689	475	31	1528	1063	1654	2884	574	31	1717	2523	979	33
736	29	1627	1742	484	31	1537	1095	1663	2944	583	34	1726	2670	988	35
745	29	1636	1790	493	31	1546	1138	1672	2993	592	31	1735	2824	997	32
754	28	1645	1852	502	30	1555	1170	1681	3067	601	33	1744	2973	1006	32
763	32	1654	1900	511	29	1564	1206	1690	3127	610	32	1753	3112	1015	31
772	33	1663	1963	520	29	1573	1252	1699	3205	619	33	1762	3264	1024	35
781	32	1672	2008	529	31	1582	1290	1708	3260	628	33	1771	3399	1033	29
790	34	1681	2073	538	31	1591	1348	1717	3331	637	33	1780	3547	1042	37
799	32	1690	2130	547	33	1600	1391	1726	3394	646	31	1789	3670	1051	29
808	32	1699	2199	556	35	1609	1460	1735	3457	655	31	1798	3806	1060	41
817	33	1708	2280	565	35	1618	1512	1744	3513	664	32	1807	3924	1069	40
826	33	1717	2358	574	34	1627	1586	1753	3562	673	32	1816	4046	1078	48
835	34	1726	2454	583	33	1636	1657	1762	3633	682	34	1825	4157	1087	60
844	36	1735	2535	592	30	1645	1731	1771	3700	691	32	1834	4261	1096	69
853	32	1744	2640	601	27	1654	1804	1780	3786	700	34	1843	4381	1105	85
862	28	1753	2715	610	29	1663	1879	1789	3852	709	34	1852	4482	1114	90
871	28	1762	2803	619	30	1672	1962	1798	3938	718	33	1861	4597	1123	119
880	31	1771	2880	628	32	1681	2024	1807	4008	727	35	1870	4695	1132	122
889	31	1780	2961	637	33	1690	2111	1816	4082	736	35	1879	4807	1141	140
898	28	1789	3031	646	33	1699	2176	1825	4145	745	37	1888	4894	1150	143
907	28	1798	3089	655	33	1708	2257	1834	4207	754	38	1897	4990	1159	154
916	27	1807	3150	664	31	1717	2322	1843	4262	763	34	1906	5081	1168	156
925	29	1816	3195	673	31	1726	2396	1852	4301	772	33	1915	5174	1177	166
934	30	1825	3256	682	28	1735	2472	1861	4349	781	29	1924	5267	1186	180
943	34	1834	3303	691	29	1744	2539	1870	4376	790	30	1933	5349	1195	180
952	34	1843	3364	700	28	1753	2613	1879	4418	799	29	1942	5445	1204	204
961	33	1852	3403	709	31	1762	2671	1888	4446	808	31	1951	5519	1213	215
970	31	1861	3465	718	32	1771	2738	1897	4505	817	33	1960	5609	1222	250
979	31	1870	3521	727	36	1780	2783	1906	4554	826	36	1969	5670	1231	269
988	32	1879	3588	736	37	1789	2839	1915	4620	835	33	1978	5742	1240	304
997	33	1888	3665	745	37	1798	2878	1924	4690	844	33	1987	5811	1249	324
1006	35	1897	3730	754	34	1807	2939	1933	4751	853	32	1996	5889	1258	354
1015	31	1906	3807	763	34	1816	2988	1942	4816	862	30	2005	5972	1267	378
1024	31	1915	3868	772	31	1825	3044	1951	4857	871	28	2014	6053	1276	396
1033	32	1924	3943	781	33	1834	3107	1960	4912	880	29	2023	6153	1285	432
1042	35	1933	4002	790	33	1843	3162	1969	4942	889	32	2032	6248	1294	446
1051	36	1942	4086	799	35	1852	3228	1978	4991	898	32	2041	6348	1303	476
1060	36	1951	4165	808	35	1861	3276	1987	5026	907	31	2050	6423	1312	492
1069	32	1960	4254	817	34	1870	3347	1996	5077	916	31	2059	6505	1321	527
1078	31	1969	4338	826	34	1879	3391	2005	5127	925	31	2068	6562	1330	545
1087	28	1978	4415	835	34	1888	3450	2014	5199	934	32	2077	6628	1339	578
1096	27	1987	4488	844	34	1897	3488	2023	5285	943	33	2086	6690	1348	601
1105	29	1996	4542	853	31	1906	3540	2032	5365	952	34	2095	6761	1357	635
1114	31	2005	4610	862	34	1915	3588	2041	5459	961	32	2104	6855	1366	675
1123	34	2014	4649	871	32	1924	3636	2050	5534	970	31	2113	6957	1375	709
1132	33	2023	4702	880	34	1933	3702	2059	5621	979	28	2122	7078	1384	765
1141	33	2032	4743	889	35	1942	3757	2068	5673	988	29	2131	7188	1393	800
1150	32	2041	4796	898	36	1951	3826	2077	5729	997	32	2140	7309	1402	856
1159	33	2050	4845	907	37	1960	3887	2086	5765	1006	38	2149	7406	1411	888
1168	32	2059	4904	916	36	1969	3976	2095	5798	1015	39	2158	7508	1420	937
1177	34	2068	4966	925	36	1978	4058	2104	5822	1024	37	2167	7583	1429	972
1186	34	2077	5024	934	35	1987	4158	2113	5858	1033	34	2176	7660	1438	1014
1195	31	2086	5099	943	34	1996	4244	2122	5917	1042	35	2185	7745	1447	1061
1204	31	2095	5153	952	34	2005	4328	2131	5974	1051	31	2194	7827	1456	1103
1213	32	2104	5222	961	35	2014	4411	2140	6062	1060	29	2203	7931	1465	1163
1222	35	2113	5272	970	34	2023	4484	2149	6136	1069	32	2212	8031	1474	1206
1231	35	2122	5336	979	34	2032	4568	2158	6224	1078	31	2221	8154	1483	1275
1240	31	2131	5382	988	36	2041	4631	2167	6289	1087	33	2230	8249	1492	1321
1249	37	2140	5435	997	34	2050	4715	2176	6365	1096	32	2239	8347	1501	1389
1258	45	2149	5480	1006	36	2059	4778	2185	6434	1105	31	2248	8416	1510	1440
1267	51	2158	5513	1015	34	2068	4861	2194	6505	1114	32	2257	8490	1519	1502
1276	66	2167	5550	1024	33	2077	4923	2203	6587	1123	34	2266	8552	1528	1550
1285	66	2176	5566	1033	32	2086	4991	2212	6668	1132	31	2275	8605	1537	1597
1294	87	2185	5597	1042	33	2095	5045	2221	6775	1141	33	2284	8643	1546	1647
1303	87	2194	5607	1051	34	2104	5095	2230	6864	1150	33	2293	8663	1555	1695
1312	106	2203	5640	1060	33	2113	5147	2239	6974	1159	32	2302	8692	1564	1762
1321	112	2212	5661	1069	35	2122	5184	2248	7067	1168	34	2311	8687	1573	1820
1330	129	2221	5707	1078	37	2131	5234	2257	7165	1177	33	2320	8700	1582	1905
1339	136	2230	5755	1087	38	2140	5265	2266	7232	1186	34	2329	8699	1591	1982
1348	150	2239	5808	1096	36	2149	5319	2275	7289	1195	33	2338	8728	1600	2073
1357	165	2248	5864	1105	34	2158	5358	2284	7335	1204	34	2347	8749	1609	2157
1366	164	2257	5908	1114	32	2167	5416	2293	7366	1213	35	2356	8775	1618	2254
1375	179	2266	5970	1123	32	2176	5464	2302	7401	1222	35	2365	8801	1627	2356
1384	176	2275	6025	1132	31	2185	5514	2311	7421	1231	32	2374	8827	1636	2453
1393	193	2284	6101	1141	32	2194	5561	2320	7462	1240	31	2383	8868	1645	2566
1402	197	2293	6158	1150	34	2203	5592	2329	7486	1249	30	2392	8893	1654	2656
1411	219	2302	6230	1159	34	2212	5631	2338	7526	1258	29	2401	8938	1663	2760
1420	223	2311	6282	1168	36	2221	5652	2347	7555	1267	32	2410	8956	1672	2850
1429	240	2320	6346	1177	36	2230	5683	2356	7595	1276	31	2419	8986	1681	2962
1438	261	2329	6400	1186	35	2239	5688	2365	7621	1285	30	2428	8986	1690	3064
1447	277	2338	6453	1195	35	2248	5715	2374	7644	1294	33	2437	8993	1699	3182
1456	310	2347	6510	1204	33	2257	5732	2383	7665	1303	32	2446	8991	1708	3303
1465	329	2356	6551	1213	32	2266	5759	2392	7667	1312	37	2455	8976	1717	3418
1474	364	2365	6614	1222	35	2275	5778	2401	7687	1321	45	2464	8959	1726	3527
1483	388	2374	6662	1231	33	2284	5785	2410	7689	1330	48	2473	8927	1735	3622
1492	438	2383	6730	1240	32	2293	5790	2419	7707	1339	64	2482	8911	1744	3734
1501	469	2392	6781	1249	36	2302	5778	2428	7703	1348	65	2491	8873	1753	3820
1510	524	2401	6848	1258	35	2311	5776	2437	7708	1357	80	2500	8851	1762	3921
1519	570	2410	6908	1267	33	2320	5745	2446	7696	1366	77	2509	8801	1771	3997
1528	617	2419	6972	1276	31	2329	5726	2455	7697	1375	91	2518	8763	1780	4083
1537	667	2428	7047	1285	30	2338	5681	2464	7704	1384	87	2527	8728	1789	4157
1546	713	2437	7112	1294	29	2347	5654	2473	7698	1393	94	2536	8701	1798	4236
1555	778	2446	7190	1303	31	2356	5615	2482	7701	1402	96	2545	8674	1807	4312
1564	829	2455	7256	1312	32	2365	5572	2491	7681	1411	93	2554	8640	1816	4376
1573	898	2464	7335	1321	32	2374	5530	2500	7667	1420	100	2563	8620	1825	4450
1582	949	2473	7386	1330	31	2383	5480	2509	7629	1429	99	2572	8585	1834	4499
1591	1010	2482	7451	1339	32	2392	5453	2518	7606	1438	114	2581	8567	1843	4565
1600	1054	2491	7499	1348	36	2401	5406	2527	7572	1447	110	2590	8522	1852	4616
1609	1111	2500	7560	1357	32	2410	5373	2536	7547	1456	126	2599	8488	1861	4683
1618	1166	2509	7613	1366	32	2419	5312	2545	7509	1465	122	2608	8430	1870	4732
1627	1226	2518	7661	1375	33	2428	5265	2554	7468	1474	125	2617	8380	1879	4800
1636	1293	2527	7709	1384	31	2437	5204	2563	7435	1483	122	2626	8332	1888	4868
1645	1352	2536	7727	1393	32	2446	5154	2572	7389	1492	123	2635	8283	1897	4931
1654	1427	2545	7751	1402	31	2455	5097	2581	7351	1501	126	2644	8255	1906	4991
1663	1485	2554	7744	1411	31	2464	5035	2590	7294	1510	124	2653	8215	1915	5035
1672	1564	2563	7744	1420	31	2473	4978	2599	7253	1519	133	2662	8189	1924	5087
1681	1628	2572	7710	1429	35	2482	4901	2608	7186	1528	127	2671	8143	1933	5122
1690	1703	2581	7686	1438	33	2491	4832	2617	7143	1537	144	2680	8108	1942	5184
1699	1759	2590	7660	1447	32	2500	4738	2626	7090	1546	146	2689	8048	1951	5233
1708	1821	2599	7651	1456	30	2509	4665	2635	7042	1555	164	2698	7992	1960	5303
1717	1875	2608	7655	1465	31	2518	4566	2644	6983	1564	172	2707	7917	1969	5363
1726	1916	2617	7652	1474	30	2527	4484	2653	6912	1573	189	2716	7830	1978	5426
1735	1969	2626	7657	1483	31	2536	4387	2662	6853	1582	199	2725	7738	1987	5485
1744	2012	2635	7633	1492	32	2545	4301	2671	6777	1591	211	2734	7625	1996	5537
1753	2074	2644	7620	1501	33	2554	4227	2680	6724	1600	229	2743	7519	2005	5597
1762	2117	2653	7587	1510	34	2563	4154	2689	6665	1609	228	2752	7382	2014	5636
1771	2184	2662	7576	1519	33	2572	4111	2698	6632	1618	253	2761	7258	2023	5693
1780	2235	2671	7552	1528	35	2581	4056	2707	6582	1627	261	2770	7112	2032	5726
1789	2304	2680	7540	1537	30	2590	4019	2716	6537	1636	287	2779	6982	2041	5778
1798	2366	2689	7520	1546	32	2599	3964	2725	6477	1645	301	2788	6839	2050	5813
1807	2431	2698	7499	1555	32	2608	3922	2734	6407	1654	329	2797	6715	2059	5865
1816	2505	2707	7490	1564	32	2617	3861	2743	6339	1663	351	2806	6596	2068	5924
1825	2571	2716	7471	1573	34	2626	3814	2752	6263	1672	380	2815	6477	2077	5989
1834	2657	2725	7474	1582	35	2635	3760	2761	6208	1681	415	2824	6369	2086	6060
1843	2728	2734	7460	1591	36	2644	3710	2770	6130	1690	442	2833	6244	2095	6119
1852	2820	2743	7463	1600	31	2653	3668	2779	6065	1699	486	2842	6143	2104	6195
1861	2891	2752	7444	1609	31	2662	3617	2788	5981	1708	511	2851	6036	2113	6249
1870	2975	2761	7438	1618	33	2671	3592	2797	5917	1717	550	2860	5964	2122	6318
1879	3044	2770	7422	1627	35	2680	3555	2806	5848	1726	573	2869	5886	2131	6371
1888	3115	2779	7411	1636	36	2689	3548	2815	5772	1735	611	2878	5833	2140	6446
1897	3183	2788	7402	1645	37	2698	3518	2824	5675	1744	638	2887	5779	2149	6514
1906	3236	2797	7382	1654	34	2707	3504	2833	5573	1753	685	2896	5723	2158	6589
1915	3301	2806	7374	1663	34	2716	3474	2842	5468	1762	735	2905	5667	2167	6668
1924	3345	2815	7334	1672	32	2725	3453	2851	5332	1771	778	2914	5593	2176	6748
1933	3404	2824	7310	1681	32	2734	3434	2860	5208	1780	830	2923	5520	2185	6848
1942	3438	2833	7264	1690	30	2743	3403	2869	5063	1789	863	2932	5421	2194	6940
1951	3486	2842	7233	1699	30	2752	3381	2878	4938	1798	914	2941	5342	2203	7059
1960	3519	2851	7183	1708	34	2761	3329	2887	4805	1807	942	2950	5250	2212	7161
1969	3561	2860	7143	1717	35	2770	3282	2896	4705	1816	988	2959	5173	2221	7289
1978	3607	2869	7099	1726	35	2779	3199	2905	4613	1825	1022	2968	5096	2230	7406
1987	3661	2878	7047	1735	35	2788	3126	2914	4536	1834	1065	2977	5041	2239	7530
1996	3728	2887	7007	1744	33	2797	3026	2923	4471	1843	1105	2986	4984	2248	7645
2005	3780	2896	6953	1753	30	2806	2930	2932	4387	1852	1147	2995	4918	2257	7759
2014	3858	2905	6915	1762	30	2815	2830	2941	4325	1861	1191	3004	4867	2266	7875
2023	3919	2914	6852	1771	30	2824	2745	2950	4231	1870	1229	3013	4802	2275	7978
2032	4000	2923	6800	1780	32	2833	2681	2959	4148	1879	1278	3022	4752	2284	8092
2041	4061	2932	6717	1789	35	2842	2615	2968	4047	1888	1314	3031	4677	2293	8183
2050	4133	2941	6637	1798	35	2851	2574	2977	3959	1897	1370	3040	4613	2302	8307
2059	4191	2950	6538	1807	36	2860	2515	2986	3864	1906	1404	3049	4518	2311	8428
2068	4246	2959	6435	1816	35	2869	2473	2995	3786	1915	1469	3058	4433	2320	8565
2077	4297	2968	6322	1825	34	2878	2414	3004	3713	1924	1526	3067	4332	2329	8693
2086	4341	2977	6184	1834	33	2887	2373	3013	3648	1933	1600	3076	4223	2338	8825
2095	4396	2986	6054	1843	31	2896	2320	3022	3598	1942	1682	3085	4111	2347	8950
2104	4437	2995	5901	1852	31	2905	2283	3031	3542	1951	1766	3094	3980	2356	9062
2113	4499	3004	5767	1861	31	2914	2249	3040	3501	1960	1864	3103	3859	2365	9175
2122	4540	3013	5611	1870	31	2923	2208	3049	3439	1969	1948	3112	3722	2374	9248
2131	4596	3022	5477	1879	31	2932	2178	3058	3397	1978	2046	3121	3611	2383	9329
2140	4638	3031	5333	1888	31	2941	2133	3067	3342	1987	2115	3130	3492	2392	9383
2149	4687	3040	5202	1897	28	2950	2105	3076	3299	1996	2199	3139	3395	2401	9458
2158	4730	3049	5070	1906	29	2959	2062	3085	3242	2005	2257	3148	3292	2410	9532
2167	4765	3058	4939	1915	32	2968	2041	3094	3178	2014	2331	3157	3197	2419	9635
2176	4815	3067	4824	1924	33	2977	2017	3103	3120	2023	2392	3166	3098	2428	9735
2185	4858	3076	4704	1933	33	2986	2002	3112	3059	2032	2457	3175	2987	2437	9834
2194	4916	3085	4618	1942	31	2995	1984	3121	3020	2041	2524	3184	2886	2446	9939
2203	4950	3094	4525	1951	30	3004	1958	3130	2958	2050	2576	3193	2762	2455	10020
2212	5001	3103	4463	1960	28	3013	1943	3139	2905	2059	2645	3202	2663	2464	10107
2221	5029	3112	4395	1969	28	3022	1904	3148	2835	2068	2696	3211	2545	2473	10166
2230	5065	3121	4353	1978	28	3031	1880	3157	2779	2077	2768	3220	2453	2482	10235
2239	5086	3130	4312	1987	29	3040	1834	3166	2714	2086	2815	3229	2348	2491	10283
2248	5111	3139	4290	1996	30	3049	1805	3175	2653	2095	2877	3238	2271	2500	10346
2257	5130	3148	4275	2005	34	3058	1758	3184	2603	2104	2922	3247	2190	2509	10395
2266	5132	3157	4253	2014	33	3067	1724	3193	2547	2113	2967	3256	2112	2518	10440
2275	5147	3166	4249	2023	31	3076	1681	3202	2506	2122	3008	3265	2044	2527	10485
2284	5136	3175	4225	2032	34	3085	1641	3211	2448	2131	3046	3274	1972	2536	10531
2293	5135	3184	4211	2041	32	3094	1609	3220	2407	2140	3096	3283	1918	2545	10585
2302	5114	3193	4176	2050	34	3103	1564	3229	2346	2149	3137	3292	1837	2554	10615
2311	5107	3202	4157	2059	32	3112	1535	3238	2299	2158	3196	3301	1779	2563	10668
2320	5083	3211	4121	2068	32	3121	1488	3247	2230	2167	3233	3310	1696	2572	10705
2329	5068	3220	4092	2077	30	3130	1463	3256	2163	2176	3287	3319	1631	2581	10758
2338	5050	3229	4060	2086	30	3139	1419	3265	2098	2185	3312	3328	1558	2590	10790
2347	5026	3238	4025	2095	33	3148	1393	3274	2023	2194	3348	3337	1493	2599	10829
2356	5005	3247	3997	2104	34	3157	1354	3283	1956	2203	3371	3346	1441	2608	10854
2365	4974	3256	3946	2113	31	3166	1323	3292	1878	2212	3394	3355	1393	2617	10864
2374	4959	3265	3905	2122	32	3175	1290	3301	1817	2221	3418	3364	1370	2626	10874
2383	4920	3274	3841	2131	33	3184	1246	3310	1738	2230	3438	3373	1335	2635	10865
2392	4898	3283	3793	2140	31	3193	1215	3319	1685	2239	3474	3382	1320	2644	10868
2401	4853	3292	3724	2149	30	3202	1176	3328	1618	2248	3498	3391	1286	2653	10845
2410	4812	3301	3658	2158	29	3211	1158	3337	1572	2257	3551	3400	1274	2662	10852
2419	4759	3310	3573	2167	31	3220	1122	3346	1527	2266	3582	3409	1248	2671	10846
2428	4705	3319	3490	2176	30	3229	1104	3355	1479	2275	3630	3418	1228	2680	10859
2437	4650	3328	3402	2185	30	3238	1072	3364	1434	2284	3667	3427	1212	2689	10856
2446	4595	3337	3300	2194	30	3247	1046	3373	1382	2293	3709	3436	1188	2698	10847
2455	4565	3346	3205	2203	32	3256	1007	3382	1335	2302	3744	3445	1174	2707	10834
2464	4517	3355	3087	2212	33	3265	974	3391	1268	2311	3773	3454	1148	2716	10807
2473	4486	3364	2999	2221	31	3274	941	3400	1214	2320	3815	3463	1140	2725	10793
2482	4434	3373	2898	2230	34	3283	899	3409	1145	2329	3851	3472	1109	2734	10760
2491	4401	3382	2835	2239	30	3292	873	3418	1100	2338	3908	3481	1102	2743	10747
2500	4352	3391	2778	2248	27	3301	826	3427	1039	2347	3952	3490	1078	2752	10717
2509	4309	3400	2732	2257	33	3310	800	3436	1000	2356	4021	3499	1069	2761	10709
2518	4260	3409	2689	2266	31	3319	746	3445	961	2365	4075	3508	1051	2770	10682
2527	4204	3418	2641	2275	45	3328	712	3454	921	2374	4146	3517	1036	2779	10654
2536	4146	3427	2597	2284	48	3337	678	3463	894	2383	4212	3526	1030	2788	10617
2545	4070	3436	2541	2293	59	3346	651	3472	853	2392	4274	3535	1008	2797	10574
2554	4000	3445	2495	2302	73	3355	634	3481	832	2401	4341	3544	995	2806	10536
2563	3904	3454	2426	2311	78	3364	616	3490	791	2410	4393	3553	961	2815	10492
2572	3819	3463	2371	2320	102	3373	606	3499	776	2419	4454	3562	945	2824	10477
2581	3708	3472	2299	2329	112	3382	588	3508	746	2428	4498	3571	912	2833	10458
2590	3609	3481	2235	2338	137	3391	588	3517	730	2437	4557	3580	895	2842	10483
2599	3500	3490	2159	2347	146	3400	568	3526	708	2446	4596	3589	857	2851	10497
2608	3392	3499	2077	2356	168	3409	568	3535	693	2455	4641	3598	831	2860	10523
2617	3284	3508	1999	2365	178	3418	549	3544	680	2464	4676	3607	800	2869	10532
2626	3167	3517	1914	2374	195	3427	540	3553	657	2473	4715	3616	774	2878	10525
2635	3064	3526	1842	2383	202	3436	513	3562	652	2482	4746	3625	755	2887	10509
2644	2941	3535	1756	2392	209	7	10	3571	629	2491	4774	3634	720	2896	10481
2653	2837	3544	1686	2401	217	16	20	3580	629	2500	4823	3643	710	2905	10467
2662	2713	3553	1608	2410	212	25	23	3589	613	2509	4860	3652	681	2914	10443
2671	2612	3562	1549	2419	224	34	28	3598	610	2518	4927	3661	675	2923	10447
2680	2495	3571	1485	2428	211	43	33	3607	596	2527	4971	3670	648	2932	10448
2689	2391	3580	1432	2437	221	52	29	3616	591	2536	5034	3679	639	2941	10477
2698	2292	3589	1383	2446	213	61	29	3625	578	2545	5073	3688	619	2950	10498
2707	2197	3598	1342	2455	214	70	28	3634	566	2554	5125	3697	600	2959	10525
2716	2124	3607	1306	2464	210	79	26	3643	561	2563	5177	3706	583	2968	10540
2725	2050	3616	1260	2473	212	88	26	3652	535	2572	5223	3715	548	2977	10539
2734	2007	3625	1236	2482	217	97	28	3661	524	2581	5278	3724	530	2986	10539
2743	1951	3634	1194	2491	218	106	31	7	9	2590	5324	7	8	2995	10521
2752	1925	3643	1175	2500	235	115	32	16	19	2599	5388	16	16	3004	10540
2761	1890	3652	1136	2509	242	124	34	25	24	2608	5441	25	21	3013	10561
2770	1876	3661	1113	2518	271	133	34	34	26	2617	5520	34	22	3022	10620
2779	1845	3670	1078	2527	276	142	32	43	27	2626	5584	43	27	3031	10663
2788	1822	3679	1049	2536	306	151	31	52	27	2635	5681	52	27	3040	10714
2797	1799	3688	1025	2545	327	160	34	61	31	2644	5773	61	25	3049	10745
2806	1770	3697	991	2554	355	169	31	70	31	2653	5869	70	30	3058	10765
2815	1752	3706	972	2563	386	178	31	79	31	2662	5968	79	30	3067	10782
2824	1721	3715	929	2572	411	187	34	88	31	2671	6069	88	34	3076	10788
2833	1712	3724	913	2581	449	196	33	97	30	2680	6177	97	32	3085	10804
2842	1685	3733	879	2590	479	205	34	106	30	2689	6263	106	32	3094	10810
2851	1677	3742	866	2599	527	214	32	115	31	2698	6365	115	30	3103	10841
2860	1664	3751	845	2608	570	223	32	124	31	2707	6437	124	32	3112	10859
2869	1669	3760	830	2617	641	232	33	133	32	2716	6518	133	33	3121	10899
2878	1675	3769	818	2626	702	241	34	142	33	2725	6575	142	31	3130	10929
2887	1676	3778	802	2635	782	250	34	151	33	2734	6646	151	28	3139	10954
2896	1685	3787	796	2644	849	259	36	160	29	2743	6720	160	28	3148	10959
2905	1678	3796	771	2653	914	268	31	169	30	2752	6789	169	31	3157	10948
2914	1690	3805	758	2662	981	277	30	178	28	2761	6867	178	31	3166	10936
2923	1682	3814	725	2671	1036	286	29	187	32	2770	6928	187	32	3175	10922
2932	1693	3823	708	2680	1096	295	27	196	33	2779	7003	196	34	3184	10943
2941	1685	3832	669	2689	1134	304	31	205	37	2788	7058	205	32	3193	10960
2950	1682	3841	639	2698	1184	313	35	214	34	2797	7136	214	31	3202	10996
2959	1666	3850	596	2707	1212	322	35	223	33	2806	7201	223	34	3211	11004
2968	1641	3859	560	2716	1259	331	36	232	35	2815	7283	232	32	3220	11010
2977	1616	3868	533	2725	1288	340	31	241	33	2824	7340	241	31	3229	10993
2986	1575	7	10	2734	1332	349	29	250	30	2833	7398	250	32	3238	10967
2995	1548	16	18	2743	1366	358	28	259	32	2842	7460	259	30	3247	10928
3004	1494	25	21	2752	1400	367	28	268	32	2851	7518	268	31	3256	10863
3013	1455	34	24	2761	1445	376	29	277	31	2860	7602	277	31	3265	10800
3022	1392	43	28	2770	1479	385	30	286	34	2869	7670	286	34	3274	10703
3031	1337	52	27	2779	1533	394	28	295	34	2878	7757	295	32	3283	10605
3040	1276	61	29	2788	1574	403	30	304	33	2887	7823	304	33	3292	10461
3049	1223	70	30	2797	1630	412	28	313	30	2896	7897	313	34	3301	10321
3058	1178	79	29	2806	1670	421	28	322	31	2905	7953	322	32	3310	10145
3067	1130	88	31	2815	1717	430	28	331	30	2914	8016	331	31	3319	9966
3076	1095	97	31	2824	1760	439	28	340	28	2923	8070	340	32	3328	9787
3085	1044	106	31	2833	1802	448	28	349	30	2932	8125	349	32	3337	9605
3094	1014	115	30	2842	1841	457	29	358	28	2941	8180	358	30	3346	9436
3103	970	124	33	2851	1877	466	31	367	32	2950	8220	367	32	3355	9247
3112	945	133	32	2860	1929	475	31	376	31	2959	8281	376	32	3364	9072
3121	908	142	31	2869	1973	484	31	385	35	2968	8319	385	33	3373	8869
3130	891	151	27	2878	2040	493	31	394	30	2977	8374	394	34	3382	8669
3139	863	160	29	2887	2089	502	32	403	31	2986	8418	403	31	3391	8430
3148	842	169	29	2896	2146	511	33	412	29	2995	8476	412	33	3400	8172
3157	828	178	27	2905	2188	520	33	421	30	3004	8529	421	31	3409	7871
3166	800	187	30	2914	2241	529	31	430	30	3013	8592	430	30	3418	7532
3175	786	196	32	2923	2288	538	29	439	29	3022	8659	439	31	3427	7185
3184	753	205	35	2932	2328	547	28	448	30	3031	8730	448	31	3436	6896
3193	733	214	34	2941	2376	556	30	457	29	3040	8825	457	28	3445	6677
3202	693	223	31	2950	2415	565	33	466	29	3049	8906	466	30	3454	6477
3211	657	232	31	2959	2481	574	33	475	31	3058	9011	475	33	3463	6331
3220	605	241	29	2968	2533	583	34	484	33	3067	9084	484	33	3472	6185
3229	561	250	29	2977	2612	592	30	493	31	3076	9171	493	32	3481	6062
3238	506	259	28	2986	2678	601	30	502	32	3085	9231	502	32	3490	5927
7	14	268	30	2995	2757	610	29	511	31	3094	9296	511	32	3499	5799
16	17	277	29	3004	2829	619	31	520	30	3103	9354	520	30	3508	5670
25	18	286	31	3013	2900	628	29	529	30	3112	9411	529	33	3517	5546
34	23	295	29	3022	2974	637	30	538	29	3121	9475	538	33	3526	5441
43	24	304	31	3031	3039	646	33	547	32	3130	9528	547	35	3535	5328
52	26	313	30	3040	3120	655	33	556	33	3139	9600	556	34	3544	5236
61	32	322	30	3049	3185	664	32	565	35	3148	9655	565	34	3553	5141
70	33	331	33	3058	3266	673	32	574	35	3157	9732	574	30	3562	5082
79	35	340	32	3067	3330	682	30	583	32	3166	9784	583	35	3571	5003
88	34	349	32	3076	3409	691	29	592	31	3175	9850	592	34	3580	4938
97	30	358	33	3085	3472	700	29	601	31	3184	9900	601	32	3589	4884
106	30	367	32	3094	3543	709	28	610	28	3193	9951	610	33	3598	4851
115	30	376	31	3103	3602	718	28	619	27	3202	10011	619	31	3607	4826
124	28	385	30	3112	3654	727	30	628	30	3211	10070	628	31	3616	4786
133	27	394	31	3121	3706	736	30	637	33	3220	10149	637	31	3625	4758
142	28	403	34	3130	3734	745	31	646	36	3229	10219	646	35	3634	4697
151	29	412	35	3139	3773	754	31	655	35	3238	10312	655	35	3643	4649
160	30	421	32	3148	3786	763	29	664	32	3247	10382	664	32	3652	4588
169	31	430	31	3157	3816	772	29	673	30	3256	10452	673	33	3661	4554
178	33	439	30	3166	3842	781	31	682	30	3265	10488	682	33	3670	4515
187	35	448	29	3175	3888	790	31	691	30	3274	10519	691	31	3679	4483
196	33	457	31	3184	3938	799	32	700	29	3283	10530	700	32	3688	4447
205	32	466	34	3193	4004	808	30	709	30	3292	10517	709	35	3697	4402
214	34	475	34	3202	4073	817	32	718	31	3301	10503	718	31	3706	4359
223	36	484	34	3211	4132	826	33	727	31	3310	10471	727	30	3715	4285
232	35	493	32	3220	4194	835	33	736	30	3319	10456	736	30	3724	4220
241	36	502	33	3229	4229	844	33	745	33	3328	10426	745	32	3733	4123
250	35	511	30	3238	4278	853	31	754	31	3337	10415	754	32	3742	4041
259	34	520	32	3247	4307	862	31	763	31	3346	10392	763	33	3751	3940
268	31	529	34	3256	4355	871	29	772	32	3355	10387	772	31	3760	3854
277	29	538	32	3265	4389	880	28	781	28	3364	10374	781	29	3769	3766
286	32	547	33	3274	4436	889	28	790	28	3373	10354	790	29	3778	3679
295	32	556	32	3283	4484	898	29	799	28	3382	10324	799	30	3787	3595
304	31	565	31	3292	4527	907	28	808	30	3391	10272	808	34	3796	3504
313	31	574	32	3301	4579	916	29	817	32	3400	10230	817	33	3805	3429
322	31	583	34	3310	4620	925	29	826	34	3409	10166	826	33	3814	3332
331	33	592	31	3319	4682	934	28	835	35	3418	10109	835	31	3823	3258
340	36	601	31	3328	4738	943	31	844	35	3427	10029	844	31	3832	3161
349	36	610	29	3337	4827	952	30	853	30	3436	9963	853	30	3841	3084
358	37	619	28	3346	4909	961	30	862	32	3445	9883	862	30	3850	2996
367	34	628	28	3355	5009	970	32	871	33	3454	9805	871	30	3859	2915
376	33	637	29	3364	5101	979	31	880	32	3463	9716	880	29	3868	2836
385	32	646	32	3373	5191	988	32	889	40	3472	9615	889	30	3877	2754
394	32	655	31	3382	5281	997	32	898	34	3481	9520	898	31	3886	2690
403	33	664	30	3391	5360	1006	33	907	49	3490	9411	907	36	3895	2620
412	31	673	29	3400	5451	1015	30	916	46	3499	9318	916	37	3904	2575
421	30	682	31	3409	5514	1024	30	925	62	3508	9202	925	37	3913	2508
430	28	691	31	3418	5592	1033	32	934	60	3517	9105	934	33	3922	2460
439	30	700	32	3427	5652	1042	34	943	67	3526	8994	943	31	3931	2404
448	30	709	31	3436	5729	1051	33	952	70	3535	8898	952	31	3940	2372
457	29	718	29	3445	5786	1060	36	961	74	3544	8789	961	31	3949	2337
466	27	727	28	3454	5847	1069	36	970	79	3553	8695	970	31	3958	2286
475	30	736	27	3463	5911	1078	33	979	79	3562	8607	979	29	3967	2244
484	30	745	33	3472	5962	1087	34	988	96	3571	8519	988	33	3976	2182
493	29	754	31	3481	6021	1096	33	997	94	3580	8445	997	30	3985	2136
502	31	763	30	3490	6067	1105	32	1006	115	3589	8344	1006	35	3994	2068
511	34	772	33	3499	6136	1114	30	1015	112	3598	8252	1015	33	4003	2022
520	35	781	31	3508	6188	1123	33	1024	124	3607	8137	1024	34	4012	1958
529	36	790	33	3517	6268	1132	34	1033	131	3616	8035	1033	33	4021	1911
538	36	799	32	3526	6344	1141	33	1042	143	3625	7919	1042	31	4030	1859
547	35	808	33	3535	6436	1150	31	1051	162	3634	7814	1051	30	4039	1825
556	35	817	31	3544	6527	1159	34	1060	178	3643	7703	1060	29	4048	1797
565	34	826	31	3553	6620	1168	34	1069	204	3652	7593	1069	32	4057	1766
574	32	835	31	3562	6713	1177	33	1078	213	3661	7507	1078	31	4066	1748
583	32	844	33	3571	6779	1186	34	1087	242	3670	7406	1087	33	4075	1717
592	32	853	33	3580	6845	1195	32	1096	245	3679	7320	1096	33	4084	1704
601	33	862	33	3589	6871	1204	32	1105	271	3688	7211	1105	34	4093	1668
610	30	871	33	3598	6899	1213	34	1114	277	3697	7134	1114	34	4102	1646
619	31	880	29	3607	6904	1222	34	1123	299	3706	7041	1123	34	4111	1609
628	30	889	31	3616	6933	1231	33	1132	322	3715	6971	1132	32	4120	1583
637	30	898	28	3625	6965	1240	32	1141	341	3724	6892	1141	31	4129	1546
646	30	907	29	3634	7001	1249	31	1150	372	3733	6820	1150	30	4138	1514
655	33	916	30	3643	7036	1258	29	1159	396	3742	6768	1159	29	4147	1483
664	31	925	33	3652	7057	1267	29	1168	434	3751	6703	1168	32	4156	1438
673	31	934	30	3661	7085	1276	28	1177	452	3760	6645	1177	32	4165	1414
682	33	943	30	3670	7092	1285	29	1186	485	3769	6569	1186	33	4174	1377
691	33	952	28	3679	7123	1294	29	1195	501	3778	6509	1195	32	4183	1361
700	33	961	27	3688	7137	1303	32	1204	528	3787	6424	1204	33	4192	1328
709	32	970	28	3697	7178	1312	33	1213	539	3796	6346	1213	32	4201	1314
718	33	979	26	3706	7207	1321	32	1222	555	3805	6253	1222	35	4210	1285
727	34	988	28	3715	7264	1330	31	1231	563	3814	6160	1231	35	4219	1258
736	31	997	27	3724	7325	1339	31	1240	565	3823	6059	1240	31	4228	1225
745	30	1006	28	3733	7380	1348	31	1249	584	3832	5952	1249	28	4237	1186
754	29	1015	27	3742	7438	1357	29	1258	583	3841	5860	1258	32	4246	1162
763	29	1024	29	3751	7476	1366	30	1267	604	3850	5760	1267	34	4255	1118
772	27	1033	30	3760	7523	1375	31	1276	608	3859	5689	1276	32	4264	1098
781	29	1042	31	3769	7544	1384	31	1285	631	3868	5608	1285	28	4273	1058
790	30	1051	30	3778	7596	1393	33	1294	643	3877	5548	1294	34	4282	1035
799	34	1060	28	3787	7628	1402	34	1303	672	3886	5466	1303	32	4291	1007
808	33	1069	29	3796	7670	1411	35	1312	697	3895	5397	1312	34	4300	988
817	34	1078	25	3805	7696	1420	33	1321	722	3904	5317	1321	46	4309	974
826	34	1087	26	3814	7732	1429	31	1330	752	3913	5227	1330	44	4318	968
835	33	1096	29	3823	7778	1438	26	1339	772	3922	5131	1339	54	4327	967
844	35	1105	33	3832	7815	1447	25	1348	804	3931	5038	1348	51	4336	951
853	34	1114	34	3841	7858	1456	27	1357	816	3940	4964	1357	68	4345	950
862	33	1123	31	3850	7884	1465	34	1366	845	3949	4890	1366	66	4354	922
871	32	1132	30	3859	7933	1474	33	1375	855	3958	4851	1375	76	4363	909
880	29	1141	31	3868	7974	1483	33	1384	888	3967	4800	1384	77	4372	881
889	29	1150	27	3877	8038	1492	30	1393	925	3976	4775	1393	88	4381	867
898	30	1159	27	3886	8086	1501	30	1402	967	3985	4741	1402	95	4390	841
907	28	1168	27	3895	8145	1510	29	1411	1025	3994	4701	1411	99	4399	823
916	27	1177	27	3904	8200	1519	30	1420	1083	4003	4655	1420	115	4408	810
925	26	1186	33	3913	8252	1528	33	1429	1156	4012	4599	1429	112	4417	789
934	26	1195	29	3922	8308	1537	30	1438	1206	4021	4542	1438	124	4426	788
943	28	1204	38	3931	8349	1546	33	1447	1278	4030	4465	1447	115	4435	767
952	30	1213	40	3940	8408	1555	33	1456	1320	4039	4398	1456	124	4444	758
961	33	1222	47	3949	8448	1564	32	1465	1371	4048	4306	1465	114	4453	735
970	32	1231	53	3958	8511	1573	34	1474	1397	4057	4238	1474	112	4462	723
979	30	1240	56	3967	8550	1582	36	1483	1428	4066	4158	1483	104	4471	692
988	30	1249	64	3976	8605	1591	35	1492	1447	4075	4096	1492	94	4480	675
997	31	1258	58	3985	8644	1600	33	1501	1461	4084	4033	1501	87	4489	648
1006	29	1267	73	3994	8681	1609	34	1510	1482	4093	3973	1510	69	4498	618
1015	30	1276	69	4003	8717	1618	32	1519	1486	4102	3930	1519	69	4507	600
1024	29	1285	81	4012	8749	1627	32	1528	1511	4111	3886	1528	54	4516	572
1033	32	1294	81	4021	8800	1636	33	1537	1515	4120	3865	1537	58	4525	561
1042	34	1303	96	4030	8834	1645	35	1546	1544	4129	3824	1546	46	4534	532
1051	35	1312	96	4039	8894	1654	34	1555	1551	4138	3807	1555	54	4543	528
1060	39	1321	102	4048	8936	1663	34	1564	1581	4147	3769	1564	52	4552	509
1069	38	1330	115	4057	9000	1672	35	1573	1600	4156	3748	1573	56	4561	502
1078	37	1339	109	4066	9061	1681	33	1582	1631	4165	3714	1582	59	7	7
1087	36	1348	115	4075	9135	1690	33	1591	1668	4174	3681	1591	62	16	18
1096	32	1357	105	4084	9212	1699	36	1600	1704	4183	3643	1600	79	25	23
1105	34	1366	112	4093	9291	1708	36	1609	1749	4192	3603	1609	76	34	27
1114	33	1375	95	4102	9367	1717	33	1618	1779	4201	3579	1618	93	43	27
1123	34	1384	99	4111	9417	1726	30	1627	1825	4210	3539	1627	95	52	27
1132	32	1393	91	4120	9461	1735	32	1636	1852	4219	3513	1636	116	61	31
1141	33	1402	89	4129	9468	1744	33	1645	1891	4228	3468	1645	119	70	30
1150	32	1411	92	4138	9480	1753	35	1654	1924	4237	3436	1654	134	79	30
1159	34	1420	99	4147	9468	1762	34	1663	1958	4246	3381	1663	152	88	31
1168	35	1429	115	4156	9471	1771	34	1672	1993	4255	3331	1672	166	97	29
1177	33	1438	122	4165	9467	1780	30	1681	2031	4264	3270	1681	191	106	29
1186	34	1447	159	4174	9469	1789	31	1690	2080	4273	3206	1690	207	115	32
1195	29	1456	179	4183	9481	1798	33	1699	2109	4282	3145	1699	239	124	31
1204	30	1465	218	4192	9496	1807	32	1708	2161	4291	3070	1708	248	133	31
1213	29	1474	242	4201	9535	1816	33	1717	2188	4300	3017	1717	282	142	27
1222	27	1483	276	4210	9573	1825	32	1726	2238	4309	2937	1726	299	151	31
1231	28	1492	298	4219	9627	1834	30	1735	2264	4318	2881	1735	326	160	32
1240	30	1501	324	4228	9651	1843	31	1744	2310	4327	2804	1744	345	169	31
1249	30	1510	361	4237	9688	1852	32	1753	2347	4336	2751	1753	368	178	32
1258	33	1519	394	4246	9698	1861	32	1762	2387	4345	2688	1762	391	187	31
1267	33	1528	448	4255	9705	1870	32	1771	2429	4354	2637	1771	413	196	28
1276	32	1537	486	4264	9702	1879	32	1780	2457	4363	2586	1780	447	205	30
1285	31	1546	540	4273	9701	1888	32	1789	2502	4372	2533	1789	468	214	32
1294	30	1555	578	4282	9712	1897	35	1798	2531	4381	2497	1798	513	223	30
1303	33	1564	629	4291	9706	1906	30	1807	2581	4390	2445	1807	538	232	29
1312	32	1573	665	4300	9715	1915	48	1816	2611	4399	2415	1816	582	241	32
1321	34	1582	714	4309	9710	1924	49	1825	2669	4408	2366	1825	613	250	33
1330	37	1591	760	4318	9717	1933	72	1834	2705	4417	2342	1834	658	259	34
1339	34	1600	804	4327	9693	1942	84	1843	2757	4426	2296	1843	701	268	33
1348	33	1609	858	4336	9674	1951	101	1852	2803	4435	2268	1852	748	277	30
1357	32	1618	898	4345	9641	1960	115	1861	2843	4444	2241	1861	808	286	29
1366	29	1627	958	4354	9602	1969	130	1870	2884	4453	2222	1870	853	295	28
1375	29	1636	1000	4363	9561	1978	149	1879	2910	4462	2211	1879	922	304	29
1384	26	1645	1055	4372	9512	1987	151	1888	2955	4471	2193	1888	981	313	29
1393	35	1654	1092	4381	9480	1996	172	1897	2980	4480	2190	1897	1066	322	29
1402	30	1663	1129	4390	9437	2005	167	1906	3029	4489	2170	1906	1135	331	28
1411	41	1672	1155	4399	9414	2014	182	1915	3065	4498	2164	1915	1217	340	28
1420	34	1681	1181	4408	9371	2023	180	1924	3121	4507	2140	1924	1291	349	31
1429	42	1690	1211	4417	9341	2032	186	1933	3169	4516	2124	1933	1367	358	31
1438	40	1699	1236	4426	9282	2041	183	1942	3226	4525	2098	1942	1451	367	31
1447	43	1708	1285	4435	9226	2050	183	1951	3299	4534	2070	1951	1531	376	31
1456	46	1717	1323	4444	9164	2059	181	1960	3361	4543	2044	1960	1632	385	32
1465	48	1726	1379	4453	9107	2068	172	1969	3436	4552	2005	1969	1729	394	29
1474	57	1735	1420	4462	9059	2077	180	1978	3493	4561	1984	1978	1854	403	32
1483	58	1744	1480	4471	8996	2086	174	1987	3571	4570	1946	1987	1970	412	35
1492	71	1753	1535	4480	8947	2095	186	1996	3627	4579	1932	1996	2108	421	32
1501	63	1762	1600	4489	8875	2104	183	2005	3695	4588	1900	2005	2245	430	33
1510	74	1771	1658	4498	8820	2113	202	2014	3737	4597	1884	2014	2392	439	34
1519	62	1780	1717	4507	8738	2122	203	2023	3783	4606	1855	2023	2534	448	31
1528	66	1789	1792	4516	8671	2131	220	2032	3828	4615	1836	2032	2664	457	32
1537	60	1798	1854	4525	8600	2140	244	2041	3870	4624	1815	2041	2797	466	29
1546	58	1807	1934	4534	8538	2149	266	2050	3930	4633	1792	2050	2919	475	32
1555	59	1816	1997	4543	8471	2158	302	2059	3982	4642	1776	2059	3063	484	32
1564	54	1825	2083	4552	8398	2167	340	2068	4055	4651	1752	2068	3194	493	31
1573	71	1834	2157	4561	8342	2176	399	2077	4114	4660	1749	2077	3361	502	31
1582	70	1843	2247	4570	8267	2185	444	2086	4190	4669	1732	2086	3517	511	31
1591	96	1852	2335	4579	8206	2194	512	2095	4248	4678	1736	2095	3681	520	32
1600	103	1861	2420	4588	8119	2203	560	2104	4325	4687	1720	2104	3833	529	34
1609	131	1870	2516	4597	8047	2212	630	2113	4394	4696	1719	2113	3979	538	32
[truncated: 7,432 more rows]

## Sheet: sbj04
Condition
1		2		3		4		5		6		7		8
[truncated: 12,075 more rows]

## Sheet: sbj05
Condition
[truncated: 9,492 more rows]

[truncated: 5 more sheets: sbj06, sbj07, sbj08, sbj09, sbj10]
